# Supplementary material for: A rapid calprotectin test for the diagnosis of pleural effusion
Source: PLoS One. 2021 Jun 10;16(6):e0252714. doi: 10.1371/journal.pone.0252714 (PMC8191907; doi:10.1371/journal.pone.0252714)
Supplement: S1 Data — (XLSX) [file pone.0252714.s002.xlsx]

## Sheet: assay validation
	ELISA fCAL	QB sCAL
	5000	5000
	5634	5700
	5690	5700
	5824	5700
	5134	5800
	6528	5900
	5514	6300
	5897	6700
	6248	7100
	9648	7800
	5838.6	9600
	7907	9700
	6754.6	9900
	7584	10100
	9691.3	10100
	11042	10400
	12153	10500
	7666	10600
	10597	11100
	8131	11400
	5127	11700
	8917	11700
	5475	12900
	12565	12900
	5822	13100
	15096.9	13400
	8476	13900
	10794	14000
	14280	14300
	12213	14700
	15488	15000
	12312	15200
	9180	15800
	10157.9	16300
	12734.7	17500
	22700	17600
	10750.5	18200
	23100	19100
	13476.2	19200
	14060	20300
	13782.8	22200
	22005.9	23300
	23900	23600

## Sheet: Clinical correlation
	NHC	ELISA 1/100	Diag	QB 1/100
1	554705	400	0	5000
2	8056245	400	1	5000
3	531267	400	1	5000
4	19605	400	1	5000
5	233373	400	1	5000
6	335305	400	1	5000
7	8226056	400	1	5000
8	159905	400	1	5000
9	2071731	400	1	5000
10	2461000	400	1	5000
11	2467362	400	1	5000
12	2523641	400	1	5000
13	2932670	400	1	5000
14	2478085	424	1	5000
15	8056682	443.14	1	5000
16	3122477	487	1	5000
17	8223492	517.77	1	5000
18	262656	532.49	1	5000
19	2546276	573.94	1	5000
20	2420107	597	1	5000
21	2578751	626	1	5000
22	2097529	775	1	5800
23	3136286	838	0	7200
24	8098684	942	0	31000
25	2581216	957.76	1	5000
26	341664	961.7	1	5400
27	180222	1016.16	0	5000
28	180655	1023	1	5000
29	8220733	1058	0	5000
30	155413	1070.36	1	5000
31	8113994	1103	0	5000
32	185876	1118	1	5000
33	38649	1118	1	5000
34	2043807	1135	0	5000
35	2498475	1136	0	100000
36	8170663	1137.4	0	5000
37	736670	1154.24	1	5000
38	890488	1262	0	5000
39	2335996	1277.07	1	5000
40	8002484	1351.85	1	5000
41	302185	1372	0	5000
42	8279010	1373	0	5000
43	2048426	1416	0	5000
44	8183908	1423.19	0	5000
45	135819	1434	0	5000
46	8301576	1465	1	5000
47	452229	1495	1	5000
48	252874	1498.02	1	5700
49	2014042	1556	1	7100
50	626562	1562	1	5000
51	700758	1567.32	0	5000
52	2821403	1570	1	5000
53	163459	1624	0	5000
54	460991	1672	1	5000
55	38364	1683	1	5000
56	8170560	1689	1	5000
57	8078541	1693.26	0	5000
58	3158524	1701.62	1	5000
59	8284030	1718.33	0	5000
60	8212988	1718.33	1	5000
61	8179574	1719	0	5000
62	287944	1785	1	5000
63	8058329	1814	1	5000
64	426701	1830	1	5000
65	2132285	1839	1	5000
66	8143913	1858	0	5000
67	225762	1866	1	5000
68	338538	1939	1	5000
69	267663	1942	1	5000
70	3055642	1946	1	5000
71	2459292	2008.9	1	5000
72	2946390	2066	0	5000
73	468384	2080	0	5000
74	324113	2090	0	5000
75	2146888	2107.96	0	5000
76	414896	2146	1	5000
77	2762411	2146	1	5000
78	2413836	2148	1	5000
79	8014219	2230	1	5000
80	8128805	2257	1	5000
81	2065864	2264.55	1	5200
82	611739	2293	0	5000
83	506908	2329	1	5000
84	8221727	2432	0	5000
85	8077726	2573	1	5000
86	371035	2621	1	5000
87	82185	2629	1	5000
88	318268	2657	0	5000
89	123144	2667	1	5100
90	8313131	2686	1	5000
91	247196	2713	0	5000
92	8142083	2719.39	1	5000
93	8318110	2733	0	6000
94	2585117	2767.89	0	5000
95	2109876	2817.64	1	13200
96	2724131	2825.94	1	12200
97	8113805	2837	1	5000
98	2442667	2933.99	1	6800
99	8110188	2952.03	1	5000
100	8134023	2953	1	5000
101	8136938	2961	1	5700
102	35400	3063	0	5000
103	303101	3123	1	5000
104	2218087	3125	1	15000
105	2698673	3151.26	1	5400
106	105369	3176	0	5000
107	2800138	3176.44	1	14700
108	8190245	3241	1	5100
109	8096525	3290	0	5400
110	2908186	3328.12	0	8200
111	123129	3359	0	5000
112	8208305	3580	0	5200
113	268613	3835	1	5300
114	3126004	3890	0	6300
115	2745531	3894	1	5000
116	528170	3955.38	0	5900
117	67282	4011	1	5000
118	392777	4055	1	19300
119	8105148	4171	1	5300
120	586527	4192	1	16300
121	103573	4204	0	5000
122	2460932	4217	1	6800
123	2568290	4227	0	8200
124	2312869	4361	1	5000
125	367214	4387	0	6900
126	8060382	4406.16	0	5700
127	8247536	4528	1	6200
128	253856	4546	0	5000
129	2030083	4581	0	100000
130	412825	4603	1	5900
131	8153634	4605	0	6100
132	2763611	4653.52	1	13900
133	8173847	4671	1	6100
134	2454725	4730	0	8600
135	3116073	4774	0	5000
136	796633	4916	1	5000
137	2490991	5127	1	11700
138	2957051	5134	0	5800
139	100920	5135	0	5000				1
140	2592121	5186.94	1	18800				2
141	2752400	5475	1	12900				3
142	340061	5634	0	5700				4
143	8062432	5690	0	5700				5
144	502138	5822	0	15100				6
145	8017917	5824	0	5700				7
146	263346	5838.59	0	9600				8
147	356786	5897	0	6700				9
148	502251	6248	0	7100
149	8035462	6528	1	5900
150	399655	6754.64	0	9900
151	446368	7584	0	10100
152	8215336	7666	0	10600
153	2035367	7907	1	9700
154	309775	8131	0	11400
155	2619355	8476	0	13900
156	8196851	8917	0	11700
157	370776	9180	0	15800
158	262613	9648	0	7800
159	135654	9691.28	0	10100
160	947830	10157.9	0	16300
161	115946	10597	0	11100
162	2153772	10750.5	0	18200
163	2425999	10794	0	14000
164	379760	11042	0	10400
165	2099977	11159	0	100000
166	8062108	12153	0	10500
167	24997	12213	0	14700
168	417025	12312	0	15200
169	838768	12565	0	12900
170	2507170	12734.7	0	17500
171	2609956	13476.2	0	19200
172	2579375	13782.8	0	22200
173	152031	14060	0	20300
174	2670724	14280	0	14300
175	2569519	14302	0	5000
176	271476	15096.9	0	13400
177	2223418	15307.3	0	100000
178	8166702	15488	0	15000
179	8048231	16304.1	0	29500
180	18304	16422.8	0	26700
181	479503	22005.9	0	23300
182	724256	22064	0	35900
183	218738	22153	0	59200
184	2916229	24000	0	9400
185	3103616	24000	0	10000
186	166024	24000	0	15300
187	8023269	24000	0	17600
188	8123891	24000	0	19100
189	812391	24000	0	21180
190	466285	24000	0	22000
191	8269330	24000	0	23600
192	2762418	24000	0	25600
193	611439	24000	0	25900
194	304565	24000	0	27100
195	2455301	24000	0	27200
196	2836773	24000	0	28300
197	88369	24000	0	29400
198	560395	24000	0	30000
199	2827666	24000	0	33500
200	2437893	24000	0	39200
201	8153920	24000	0	42100
202	8090171	24000	0	42900
203	2510175	24000	0	43300
204	712083	24000	0	44200
205	236484	24000	0	45500
206	8127984	24000	0	46100
207	117347	24000	0	49300
208	157287	24000	0	51600
209	4572	24000	0	51800
210	73744	24000	0	53700
211	187138	24000	0	55500
212	8182945	24000	0	57600
213	2735408	24000	0	58100
214	123741	24000	0	61600
215	133986	24000	0	64300
216	2773410	24000	0	64600
217	497743	24000	0	65100
218	609383	24000	0	67200
219	424989	24000	0	67700
220	8158638	24000	0	72400
221	3010561	24000	0	73000
222	282135	24000	0	78400
223	906476	24000	0	89200
224	8229639	24000	0	100000
225	191241	24000	0	100000
226	8124350	24000	0	100000
227	8150271	24000	0	100000
228	98861	24000	0	100000
229	275466	24000	0	100000
230	396621	24000	0	100000
231	141777	24000	0	100000
232	292764	24000	0	100000
233	207992	24000	0	100000
234	814022	24000	0	100000
235	549224	24000	0	100000
236	208070	24000	0	100000
237	576010	24000	0	100000
238	8161721	24000	0	100000
239	440365	24000	0	100000
240	631339	24000	0	100000
241	730324	24000	0	100000
242	895788	24000	0	100000
243	153672	24000	0	100000
244	214286	24000	0	100000
245	278232	24000	0	100000
246	2453511	24000	0	100000
247	2484313	24000	0	100000
248	2571956	24000	0	100000
249	2585162	24000	0	100000
250	2629737	24000	0	100000
251	2701491	24000	0	100000
252	2730666	24000	0	100000
253	3117546	24000	0	100000
