# Supplementary material for: A rapid calprotectin test for the diagnosis of pleural effusion
Source: PLoS One. 2021 Jun 10;16(6):e0252714. doi: 10.1371/journal.pone.0252714 (PMC8191907; doi:10.1371/journal.pone.0252714)
Supplement: S3 Data — (XLS) [file pone.0252714.s004.xls]

## Sheet: Base datos QB
HOSPITAL2	Hospital	Sexo	edad_mayor65	Edad	Mediana_Edad	DIAG_DPM_VS_MISCELÃNEO_NO_NEOPLASVAR00002	DIAG_DPM_VS_DPTBYP	Diagnostico_general	CPNM	diagnostico_DPM	Pulmon	diagnostico_DPM_2	diagnostico_DPM_3	Infeccion	diagnostico_DPB	neo_previa	Fumador	Fumador_2	TamaÃ±o	grande_masivo	CitologÃ­a	Cutt_off_menor113501	cutt_off_24850	Cutt_off_23800	Cutt_off_14150	Cutt_off_menor9750	Cal_QB_STD	predominioPMN	PMN	MONOS	pH_7.33	Mediana_pH	pH	Proteinas	Mediana_LDH	LDHmayor380	LDH	Mediana_glucosa	glucosamayor91.5	Glucosa	Mediana_ADA	ADAmenor24.9	ADA	AlbÃºmina	disnea	dolor	tos	astenia	anorexia
CHUVI	CHUVI	hombre	si	85	si	DPM	DPM	DPM	#NULL!	adenoca pulmÃ³n	cÃ¡ncer de pulmÃ³n	adenocarcinoma	adenocarcinoma	#NULL!	#NULL!	no	ex	si	grande/masivo	si	positiva	si	si	si	si	si	5000	no	23	77	no	no	7.31	4.32	si	si	693	si	si	118	si	si	11.5	2.16	si	si	no	si	si
CHUVI	CHUVI	hombre	no	55	no	DPM	DPM	DPM	#NULL!	adenoca pulmÃ³n	cÃ¡ncer de pulmÃ³n	adenocarcinoma	adenocarcinoma	#NULL!	#NULL!	no	si	si	grande/masivo	si	positiva	si	si	si	si	si	5000	no	2	85	si	si	7.41	5.24	no	si	411	no	si	100	si	si	21	3.07	si	si	no	no	no
CHUVI	CHUVI	hombre	si	90	si	DPM	DPM	DPM	#NULL!	ca microcitico	cÃ¡ncer de pulmÃ³n	CPM	CPM	#NULL!	#NULL!	no	ex	si	pequeÃ±o	no	positiva	si	si	si	si	si	5000	no	#NULL!	#NULL!	si	si	7.4	1.38	no	no	287	si	si	305	si	si	7.4	1	si	no	no	no	no
CHUVI	CHUVI	hombre	no	64	no	DPM	DPM	DPM	DESCONOCIDO	ca no microcitico	cÃ¡ncer de pulmÃ³n	CPNM	CPNM	#NULL!	#NULL!	no	ex	si	pequeÃ±o	no	positiva	si	si	si	si	si	5000	no	#NULL!	100	si	si	7.46	4.94	no	no	341	si	si	237	no	no	25.2	2.81	no	no	si	no	no
CHUVI	CHUVI	hombre	si	67	no	DPM	DPM	DPM	ESCAMOSO	ca escamoso	cÃ¡ncer de pulmÃ³n	CPNM	epidermoide	#NULL!	#NULL!	no	si	si	mediano	no	positiva	si	si	si	si	si	5000	no	30	70	si	si	7.4	3.52	si	si	775	si	si	109	si	si	13.4	1.82	no	no	no	si	si
CHUVI	CHUVI	hombre	si	83	si	DPM	DPM	DPM	#NULL!	adenoca pulmÃ³n	cÃ¡ncer de pulmÃ³n	adenocarcinoma	adenocarcinoma	#NULL!	#NULL!	si	no	no	mediano	no	positiva	si	si	si	si	si	5000	no	#NULL!	#NULL!	si	no	7.37	3.14	no	no	185	si	si	186	si	si	11.8	2.16	si	no	no	no	no
CHUVI	CHUVI	mujer	si	85	si	DPM	DPM	DPM	#NULL!	adenoca pulmÃ³n	cÃ¡ncer de pulmÃ³n	adenocarcinoma	adenocarcinoma	#NULL!	#NULL!	no	no	no	pequeÃ±o	no	positiva	si	si	si	si	si	5000	no	4	96	si	si	7.4	4.27	si	si	597	no	no	84	si	si	12.9	2.69	si	no	si	no	si
CHUVI	CHUVI	hombre	si	73	si	DPM	DPM	DPM	#NULL!	ca cel pequeÃ±a	cÃ¡ncer de pulmÃ³n	CPM	CPM	#NULL!	#NULL!	si	si	si	pequeÃ±o	no	positiva	si	si	si	si	si	5000	no	1	99	si	no	7.34	3.6	no	no	298	si	si	108	si	si	18	1.96	si	si	no	no	si
CHUVI	CHUVI	mujer	no	54	no	DPM	DPM	DPM	#NULL!	adenoca pulmÃ³n	cÃ¡ncer de pulmÃ³n	adenocarcinoma	adenocarcinoma	#NULL!	#NULL!	no	ex	si	mediano	no	positiva	si	si	si	si	si	5000	no	5	95	si	si	7.41	5.01	si	si	655	no	si	99	no	si	23.8	3.43	si	no	si	no	no
CHUVI	CHUVI	hombre	si	70	si	DPM	DPM	DPM	#NULL!	adenoca pulmÃ³n	cÃ¡ncer de pulmÃ³n	adenocarcinoma	adenocarcinoma	#NULL!	#NULL!	no	si	si	pequeÃ±o	no	positiva	si	si	si	si	si	5000	no	15	85	no	no	7.27	4.73	si	si	686	no	no	80	no	no	29.6	2.69	si	si	no	no	no
CHUVI	CHUVI	hombre	si	83	si	DPM	DPM	DPM	#NULL!	adenoca pulmÃ³n	cÃ¡ncer de pulmÃ³n	adenocarcinoma	adenocarcinoma	#NULL!	#NULL!	no	si	si	pequeÃ±o	no	positiva	si	si	si	si	si	5000	no	1	98	si	no	7.35	4.42	si	si	2320	si	si	134	no	si	23.9	2.1	no	no	si	si	si
CHUVI	CHUVI	hombre	no	63	no	DPM	DPM	DPM	#NULL!	adenoca pulmÃ³n	cÃ¡ncer de pulmÃ³n	adenocarcinoma	adenocarcinoma	#NULL!	#NULL!	no	no	no	pequeÃ±o	no	positiva	si	si	si	si	si	5000	no	21	79	si	si	7.43	3.64	no	no	312	si	si	111	si	si	16.5	2.51	no	si	si	no	no
CHUVI	CHUVI	mujer	si	85	si	DPM	DPM	DPM	#NULL!	adenoca pulmÃ³n	cÃ¡ncer de pulmÃ³n	adenocarcinoma	adenocarcinoma	#NULL!	#NULL!	si	no	no	grande/masivo	si	positiva	si	si	si	si	si	5000	no	0	100	si	si	7.4	4.22	si	si	979	no	si	95	si	si	17.5	2.5	si	no	no	no	no
CHUVI	CHUVI	hombre	si	76	si	DPM	DPM	DPM	#NULL!	adenoca pulmÃ³n	cÃ¡ncer de pulmÃ³n	adenocarcinoma	adenocarcinoma	#NULL!	#NULL!	no	si	si	mediano	no	positiva	si	si	si	si	si	5000	no	7	93	si	si	7.4	3.94	no	si	408	si	si	126	si	si	17.5	2.52	si	no	no	no	no
CHUVI	CHUVI	mujer	si	94	si	DPM	DPM	DPM	#NULL!	ca microcitico	cÃ¡ncer de pulmÃ³n	CPM	CPM	#NULL!	#NULL!	no	si	si	grande/masivo	si	positiva	si	si	si	si	si	5000	no	0	100	si	si	7.43	4.05	si	si	1326	no	no	90	si	si	20.5	2.35	si	si	si	si	si
CHUVI	CHUVI	hombre	si	75	si	DPM	DPM	DPM	DESCONOCIDO	ca no microcitico	cÃ¡ncer de pulmÃ³n	CPNM	CPNM	#NULL!	#NULL!	no	ex	si	mediano	no	positiva	si	si	si	si	si	5000	no	35	65	si	no	7.36	3.94	si	si	674	no	no	88	si	si	20.6	2.08	si	si	si	no	no
CHUVI	CHUVI	hombre	no	61	no	DPM	DPM	DPM	#NULL!	adenoca pulmÃ³n	cÃ¡ncer de pulmÃ³n	adenocarcinoma	adenocarcinoma	#NULL!	#NULL!	no	ex	si	pequeÃ±o	no	positiva	si	si	si	si	si	5000	no	3	97	si	si	7.47	2.87	si	si	2444	si	si	150	si	si	9.8	1.83	si	no	si	no	no
CHUVI	CHUVI	hombre	si	85	si	DPM	DPM	DPM	#NULL!	adenoca pulmÃ³n	cÃ¡ncer de pulmÃ³n	adenocarcinoma	adenocarcinoma	#NULL!	#NULL!	no	ex	si	grande/masivo	si	positiva	si	si	si	si	si	5000	no	#NULL!	#NULL!	no	no	7.24	4.4	si	si	1840	no	no	87	no	si	24.9	2.25	si	no	no	no	no
CHUVI	CHUVI	hombre	no	53	no	DPM	DPM	DPM	#NULL!	adenoca pulmÃ³n	cÃ¡ncer de pulmÃ³n	adenocarcinoma	adenocarcinoma	#NULL!	#NULL!	no	ex	si	pequeÃ±o	no	positiva	si	si	si	si	si	5000	no	0	100	no	no	7.15	6.13	si	si	13240	si	si	305	no	no	79.4	3.77	no	si	no	no	no
CHUVI	CHUVI	hombre	si	68	si	DPM	DPM	DPM	#NULL!	adenoca pulmÃ³n	cÃ¡ncer de pulmÃ³n	adenocarcinoma	adenocarcinoma	#NULL!	#NULL!	no	no	no	pequeÃ±o	no	positiva	si	si	si	si	si	5000	no	0	99	no	no	7.32	3.54	si	si	832	si	si	125	si	si	12.4	2.42	si	no	si	no	si
CHUVI	CHUVI	mujer	si	85	si	DPM	DPM	DPM	#NULL!	adenoca pulmÃ³n	cÃ¡ncer de pulmÃ³n	adenocarcinoma	adenocarcinoma	#NULL!	#NULL!	si	no	no	mediano	no	positiva	si	si	si	si	si	5000	no	1	95	si	no	7.39	5.3	no	si	396	si	si	142	si	si	18	3.4	si	no	no	no	no
CHUVI	CHUVI	mujer	no	53	no	DPM	DPM	DPM	#NULL!	adenoca pulmÃ³n	cÃ¡ncer de pulmÃ³n	adenocarcinoma	adenocarcinoma	#NULL!	#NULL!	no	si	si	pequeÃ±o	no	positiva	si	si	si	si	si	5000	no	5	95	si	si	7.4	3.1	si	si	774	no	si	95	si	si	19	3.1	no	si	si	no	no
CHUVI	CHUVI	mujer	no	62	no	DPM	DPM	DPM	#NULL!	adenoca pulmÃ³n	cÃ¡ncer de pulmÃ³n	adenocarcinoma	adenocarcinoma	#NULL!	#NULL!	no	ex	si	grande/masivo	si	positiva	si	si	si	si	si	5000	no	20	80	si	si	7.48	5.5	no	si	427	si	si	177	si	si	20	3.7	si	no	si	si	si
CHUVI	CHUVI	hombre	si	72	si	DPM	DPM	DPM	#NULL!	adenoca pulmÃ³n	cÃ¡ncer de pulmÃ³n	adenocarcinoma	adenocarcinoma	#NULL!	#NULL!	no	ex	si	grande/masivo	si	positiva	si	si	si	si	si	5000	no	18	82	no	no	7.26	4.9	#NULL!	#NULL!	#NULL!	no	no	53	no	no	36	2.9	si	no	no	no	no
CHUVI	CHUVI	mujer	si	84	si	DPM	DPM	DPM	DESCONOCIDO	cancer pulmon	cÃ¡ncer de pulmÃ³n	CPNM	CPNM	#NULL!	#NULL!	no	no	no	grande/masivo	si	negativa	si	si	si	si	si	5000	no	0	100	si	si	7.46	4.4	no	no	193	no	si	96	si	si	15.5	#NULL!	no	si	si	no	no
CHUS	CHUS	hombre	si	82	si	DPM	DPM	DPM	DESCONOCIDO	cancer pulmon	cÃ¡ncer de pulmÃ³n	CPNM	CPNM	#NULL!	#NULL!	no	si	si	mediano	no	positiva	si	si	si	si	si	5000	no	#NULL!	90	si	si	7.48	5.3	si	si	1044	si	si	122	no	no	32	2.3	si	no	no	no	no
CHUS	CHUS	hombre	no	50	no	DPM	DPM	DPM	#NULL!	ca cel pequeÃ±a	cÃ¡ncer de pulmÃ³n	CPM	CPM	#NULL!	#NULL!	no	si	si	mediano	no	negativa	si	si	si	si	si	5000	no	20	47	si	si	7.47	3.6	si	si	596	si	si	151	si	si	22	2	si	no	no	si	si
CHUS	CHUS	hombre	no	63	no	DPM	DPM	DPM	#NULL!	adenoca pulmÃ³n	cÃ¡ncer de pulmÃ³n	adenocarcinoma	adenocarcinoma	#NULL!	#NULL!	no	si	si	mediano	no	positiva	si	si	si	si	si	5000	no	#NULL!	#NULL!	no	no	7.21	4.1	si	si	1277	si	si	118	no	no	33	2.7	si	no	no	no	no
CHUS	CHUS	hombre	si	84	si	DPM	DPM	DPM	#NULL!	ca microcitico	cÃ¡ncer de pulmÃ³n	CPM	CPM	#NULL!	#NULL!	si	si	si	mediano	no	negativa	si	si	si	si	si	5000	no	17	63	si	si	7.44	4.7	no	no	238	si	si	104	si	si	18	2.8	si	no	no	si	si
CHUS	CHUS	mujer	si	65	no	DPM	DPM	DPM	#NULL!	adenoca pulmÃ³n	cÃ¡ncer de pulmÃ³n	adenocarcinoma	adenocarcinoma	#NULL!	#NULL!	no	ex	si	pequeÃ±o	no	positiva	si	si	si	si	si	5000	no	#NULL!	63	si	si	7.8	3.3	no	no	284	si	si	111	si	si	17	1.9	si	no	no	no	no
CHUS	CHUS	hombre	si	74	si	DPM	DPM	DPM	#NULL!	adenoca pulmÃ³n	cÃ¡ncer de pulmÃ³n	adenocarcinoma	adenocarcinoma	#NULL!	#NULL!	no	si	si	mediano	no	positiva	si	si	si	si	si	5000	no	19	9	no	no	7.31	2.7	si	si	709	no	no	50	si	si	16	1.8	si	no	no	si	si
CHUS	CHUS	hombre	si	85	si	DPM	DPM	DPM	#NULL!	adenoca pulmÃ³n	cÃ¡ncer de pulmÃ³n	adenocarcinoma	adenocarcinoma	#NULL!	#NULL!	no	si	si	mediano	no	negativa	si	si	si	si	si	5000	no	1	90	si	si	7.46	5	no	no	363	no	si	98	si	si	21	2.8	si	no	no	no	no
CHUS	CHUS	hombre	si	76	si	DPM	DPM	DPM	#NULL!	ca cel pequeÃ±a	cÃ¡ncer de pulmÃ³n	CPM	CPM	#NULL!	#NULL!	si	si	si	mediano	no	negativa	si	si	si	si	si	5000	no	17	54	si	si	7.8	4	no	si	453	si	si	123	#NULL!	#NULL!	#NULL!	2.4	si	si	no	no	no
CHUS	CHUS	hombre	si	67	no	DPM	DPM	DPM	#NULL!	adenoca pulmÃ³n	cÃ¡ncer de pulmÃ³n	adenocarcinoma	adenocarcinoma	#NULL!	#NULL!	no	si	si	grande/masivo	si	positiva	si	si	si	si	si	5000	no	48	31	si	no	7.37	3.7	no	no	287	no	no	74	si	si	3	2.1	si	si	no	no	no
CHUS	CHUS	hombre	si	71	si	DPM	DPM	DPM	#NULL!	adenoca pulmÃ³n	cÃ¡ncer de pulmÃ³n	adenocarcinoma	adenocarcinoma	#NULL!	#NULL!	no	si	si	mediano	no	positiva	si	si	si	si	si	5000	no	#NULL!	52	si	si	7.49	4.5	si	si	598	no	si	93	si	si	10	2.7	si	si	si	no	no
Otros	CHUA	hombre	#NULL!	#NULL!	#NULL!	DPM	DPM	DPM	#NULL!	adenoca pulmÃ³n	cÃ¡ncer de pulmÃ³n	adenocarcinoma	adenocarcinoma	#NULL!	#NULL!	no	no	no	grande/masivo	si	positiva	si	si	si	si	si	5000	no	30	70	si	si	7.4	4.7	si	si	709	no	no	88	si	si	16.1	2.9	si	no	no	si	si
Otros	CHUA	hombre	si	67	no	DPM	DPM	DPM	#NULL!	ca cel pequeÃ±a	cÃ¡ncer de pulmÃ³n	CPM	CPM	#NULL!	#NULL!	si	si	si	mediano	no	negativa	si	si	si	si	si	5000	no	#NULL!	#NULL!	si	no	7.36	4.3	no	no	160	no	si	97	si	si	22	#NULL!	si	no	no	no	no
Otros	CHUA	hombre	no	57	no	DPM	DPM	DPM	#NULL!	adenoca pulmÃ³n	cÃ¡ncer de pulmÃ³n	adenocarcinoma	adenocarcinoma	#NULL!	#NULL!	no	si	si	mediano	no	positiva	si	si	si	si	si	5000	no	20	80	si	no	7.35	4.5	no	si	401	si	si	105	si	si	21	3	no	no	no	si	no
CHUVI	CHUVI	hombre	si	84	si	DPM	DPM	DPM	#NULL!	mesotelioma	no pulmon	mesotelioma	mesotelioma	#NULL!	#NULL!	no	#NULL!	#NULL!	pequeÃ±o	no	positiva	si	si	si	si	si	5000	no	12	88	si	si	7.42	2.8	si	si	674	si	si	169	si	si	16	1.59	no	no	si	no	no
CHUVI	CHUVI	hombre	no	56	no	DPM	DPM	DPM	#NULL!	mesotelioma	no pulmon	mesotelioma	mesotelioma	#NULL!	#NULL!	no	ex	si	mediano	no	negativa	si	si	si	si	si	5000	no	12	72	si	si	7.4	6.1	no	no	299	no	si	100	si	si	7.5	#NULL!	si	no	no	no	no
CHUVI	CHUVI	hombre	si	87	si	DPM	DPM	DPM	#NULL!	linfoma no hodgkin	no pulmon	ca hematologico	ca hematologico	#NULL!	#NULL!	no	ex	si	mediano	no	negativa	si	si	si	si	si	5000	si	98	2	si	si	7.47	3.78	no	no	271	si	si	172	si	si	19.6	1.65	si	no	no	no	si
CHUVI	CHUVI	mujer	si	78	si	DPM	DPM	DPM	#NULL!	mesotelioma	no pulmon	mesotelioma	mesotelioma	#NULL!	#NULL!	si	no	no	pequeÃ±o	no	negativa	si	si	si	si	si	5000	no	0	93	si	si	7.48	3.3	no	no	303	si	si	139	no	no	33.1	2.32	no	no	no	no	no
CHUVI	CHUVI	hombre	si	83	si	DPM	DPM	DPM	#NULL!	ca metastasico	no pulmon	otros	otros	#NULL!	#NULL!	si	ex	si	grande/masivo	si	positiva	si	si	si	si	si	5000	no	#NULL!	#NULL!	no	no	7.12	4.39	si	si	1026	no	no	62	no	si	24.9	2.27	si	no	no	no	no
CHUVI	CHUVI	mujer	no	60	no	DPM	DPM	DPM	#NULL!	ca ovarico	no pulmon	ovario	ovario	#NULL!	#NULL!	si	no	no	pequeÃ±o	no	positiva	si	si	si	si	si	5000	si	98	1	si	si	7.41	5.24	si	si	588	si	si	105	no	no	40.5	3.02	si	no	no	no	no
CHUVI	CHUVI	mujer	no	60	no	DPM	DPM	DPM	#NULL!	neo mama	no pulmon	mama	mama	#NULL!	#NULL!	no	no	no	mediano	no	negativa	si	si	si	si	si	5000	no	6	94	si	si	7.44	4.21	no	no	358	no	si	96	si	si	15	2.79	no	no	si	no	no
CHUVI	CHUVI	mujer	si	86	si	DPM	DPM	DPM	#NULL!	ca ovarico	no pulmon	ovario	ovario	#NULL!	#NULL!	no	no	no	mediano	no	positiva	si	si	si	si	si	5000	no	12	88	no	no	7.24	3.24	si	si	2003	si	si	178	no	si	23.6	1.64	si	no	no	no	no
CHUVI	CHUVI	mujer	si	69	si	DPM	DPM	DPM	#NULL!	ca ovarico	no pulmon	ovario	ovario	#NULL!	#NULL!	no	no	no	grande/masivo	si	positiva	si	si	si	si	si	5000	no	3	97	no	no	7.2	4.7	si	si	1161	no	no	6	no	no	28	2.41	si	si	no	no	no
CHUVI	CHUVI	mujer	si	72	si	DPM	DPM	DPM	#NULL!	neo mama	no pulmon	mama	mama	#NULL!	#NULL!	si	no	no	mediano	no	negativa	si	si	si	si	si	5000	no	0	88	si	si	7.48	4.17	no	no	317	si	si	106	no	no	27.8	2.75	si	no	si	si	no
CHUVI	CHUVI	mujer	no	49	no	DPM	DPM	DPM	#NULL!	neo mama	no pulmon	mama	mama	#NULL!	#NULL!	si	no	no	grande/masivo	si	negativa	si	si	si	si	si	5000	no	9	91	si	si	7.41	4.44	no	si	457	no	no	90	si	si	22.8	2.62	si	si	no	no	no
CHUVI	CHUVI	mujer	no	43	no	DPM	DPM	DPM	#NULL!	ca ovarico	no pulmon	ovario	ovario	#NULL!	#NULL!	no	no	no	mediano	no	positiva	si	si	si	si	si	5000	no	13	87	no	no	7.22	4.8	si	si	660	no	no	33	si	si	13.5	3.1	si	si	no	no	no
CHUVI	CHUVI	hombre	si	68	si	DPM	DPM	DPM	#NULL!	ca vejiga	no pulmon	otros	otros	#NULL!	#NULL!	no	si	si	pequeÃ±o	no	positiva	si	si	si	si	si	5000	no	2	98	no	no	7.25	3.7	si	si	511	no	no	14	si	si	14	1.6	no	no	no	no	si
CHUVI	CHUVI	mujer	si	83	si	DPM	DPM	DPM	#NULL!	adenoca gÃ¡strico	no pulmon	gastrico	gastrico	#NULL!	#NULL!	no	no	no	grande/masivo	si	positiva	si	si	si	si	si	5000	no	15	85	si	si	7.42	4.2	no	no	294	si	si	220	no	no	31	2.7	si	si	no	no	no
CHUVI	CHUVI	mujer	si	83	si	DPM	DPM	DPM	#NULL!	ca ovarico	no pulmon	ovario	ovario	#NULL!	#NULL!	no	no	no	mediano	no	positiva	si	si	si	si	si	5000	no	2	78	si	si	7.48	4.2	si	si	628	si	si	104	si	si	20	2.5	si	no	no	no	no
CHUVI	CHUVI	hombre	si	81	si	DPM	DPM	DPM	#NULL!	mesotelioma	no pulmon	mesotelioma	mesotelioma	#NULL!	#NULL!	no	no	no	mediano	no	negativa	si	si	si	si	si	5000	no	#NULL!	#NULL!	si	no	7.36	5.3	no	si	407	si	si	130	no	no	26	3.5	si	no	no	no	no
CHUVI	CHUVI	mujer	no	60	no	DPM	DPM	DPM	#NULL!	neo mama	no pulmon	mama	mama	#NULL!	#NULL!	si	no	no	mediano	no	positiva	si	si	si	si	si	5000	no	2	89	si	si	7.45	4.2	no	si	389	si	si	137	no	si	24	2.6	si	no	no	si	no
CHUVI	CHUVI	mujer	no	58	no	DPM	DPM	DPM	#NULL!	neo mama	no pulmon	mama	mama	#NULL!	#NULL!	si	si	si	mediano	no	positiva	si	si	si	si	si	5000	no	4	96	no	no	7.11	4.3	si	si	1406	no	no	13	si	si	22.5	2.8	si	no	no	no	no
CHUS	CHUS	hombre	si	94	si	DPM	DPM	DPM	#NULL!	linfoma	no pulmon	ca hematologico	ca hematologico	#NULL!	#NULL!	no	no	no	mediano	no	positiva	si	si	si	si	si	5000	no	6	77	si	si	7.42	3.56	no	no	358	si	si	106	#NULL!	#NULL!	#NULL!	2	si	no	si	no	no
CHUS	CHUS	hombre	si	74	si	DPM	DPM	DPM	#NULL!	LLC	no pulmon	ca hematologico	ca hematologico	#NULL!	#NULL!	si	si	si	mediano	no	positiva	si	si	si	si	si	5000	no	1	67	si	si	7.42	5	no	no	324	si	si	120	si	si	21	3.4	si	si	no	si	si
CHUS	CHUS	hombre	no	63	no	DPM	DPM	DPM	#NULL!	mesotelioma	no pulmon	mesotelioma	mesotelioma	#NULL!	#NULL!	no	no	no	pequeÃ±o	no	negativa	si	si	si	si	si	5000	no	2	89	si	no	7.38	4.2	si	si	891	no	no	73	no	no	48	2.7	si	no	si	no	no
CHUS	CHUS	mujer	si	70	si	DPM	DPM	DPM	#NULL!	ca ovarico	no pulmon	ovario	ovario	#NULL!	#NULL!	no	no	no	grande/masivo	si	positiva	si	si	si	si	si	5000	no	#NULL!	#NULL!	si	si	7.45	2.8	si	si	680	si	si	137	si	si	15	1.6	si	no	no	si	si
CHUS	CHUS	mujer	si	67	no	DPM	DPM	DPM	#NULL!	hepatocarcinoma	no pulmon	otros	otros	#NULL!	#NULL!	si	no	no	pequeÃ±o	no	negativa	si	si	si	si	si	5000	no	17	49	si	si	7.48	3.6	si	si	554	si	si	136	no	no	25	2.3	si	no	no	no	no
CHUS	CHUS	mujer	si	71	si	DPM	DPM	DPM	#NULL!	neo mama	no pulmon	mama	mama	#NULL!	#NULL!	si	no	no	mediano	no	positiva	si	si	si	si	si	5000	no	5	85	si	si	7.47	3.6	si	si	505	si	si	126	si	si	20	2.3	si	no	no	no	no
CHUS	CHUS	hombre	si	85	si	DPM	DPM	DPM	#NULL!	mieloma multiple	no pulmon	ca hematologico	ca hematologico	#NULL!	#NULL!	no	no	no	mediano	no	negativa	si	si	si	si	si	5000	no	8	25	si	si	7.43	6.5	no	no	262	si	si	111	no	no	26	2.6	si	no	no	no	no
CHUS	CHUS	mujer	si	70	si	DPM	DPM	DPM	#NULL!	linfoma no hodgkin	no pulmon	ca hematologico	ca hematologico	#NULL!	#NULL!	no	no	no	mediano	no	positiva	si	si	si	si	si	5000	no	1	73	#NULL!	#NULL!	#NULL!	4.7	no	no	353	no	si	94	no	no	32	3.1	si	no	si	no	si
CHUS	CHUS	hombre	si	73	si	DPM	DPM	DPM	#NULL!	linfoma no hodgkin	no pulmon	ca hematologico	ca hematologico	#NULL!	#NULL!	no	si	si	mediano	no	negativa	si	si	si	si	si	5000	no	4	95	si	si	7.47	4.8	no	no	231	si	si	121	si	si	10	3.1	si	no	no	no	no
CHUS	CHUS	mujer	no	52	no	DPM	DPM	DPM	#NULL!	adenoca gÃ¡strico	no pulmon	gastrico	gastrico	#NULL!	#NULL!	no	si	si	mediano	no	positiva	si	si	si	si	si	5000	no	24	58	no	no	7.3	2.5	no	si	381	si	si	130	si	si	3	1.4	si	no	no	si	si
CHUS	CHUS	mujer	si	79	si	DPM	DPM	DPM	#NULL!	linfoma no hodgkin	no pulmon	ca hematologico	ca hematologico	#NULL!	#NULL!	no	no	no	pequeÃ±o	no	positiva	si	si	si	si	si	5000	no	7	74	si	si	7.8	4.6	no	no	186	si	si	108	si	si	8	2.9	si	si	no	si	no
Otros	CHUA	mujer	si	79	si	DPM	DPM	DPM	#NULL!	neo mama	no pulmon	mama	mama	#NULL!	#NULL!	si	no	no	mediano	no	negativa	si	si	si	si	si	5000	no	0	100	si	si	7.46	4.5	no	si	448	si	si	102	no	no	26.1	3	no	si	no	no	no
Otros	CHUA	mujer	no	58	no	DPM	DPM	DPM	#NULL!	neo mama	no pulmon	mama	mama	#NULL!	#NULL!	si	no	no	mediano	no	positiva	si	si	si	si	si	5000	no	10	90	si	si	7.4	4.2	no	no	246	no	no	78	si	si	10	2.3	#NULL!	#NULL!	#NULL!	#NULL!	#NULL!
Otros	CHUA	hombre	no	61	no	DPM	DPM	DPM	#NULL!	adenoca gÃ¡strico	no pulmon	gastrico	gastrico	#NULL!	#NULL!	si	no	no	pequeÃ±o	no	positiva	si	si	si	si	si	5000	si	52	48	si	si	7.47	2.4	no	no	98	no	no	85	si	si	13.9	#NULL!	no	si	no	no	no
Otros	CHUA	mujer	si	76	si	DPM	DPM	DPM	#NULL!	neo mama	no pulmon	mama	mama	#NULL!	#NULL!	si	no	no	pequeÃ±o	no	negativa	si	si	si	si	si	5000	no	27	73	#NULL!	#NULL!	#NULL!	3.9	no	no	148	si	si	148	no	no	27.9	#NULL!	si	si	si	no	no
Otros	CAULE	mujer	no	58	no	DPM	DPM	DPM	#NULL!	ca ovarico	no pulmon	ovario	ovario	#NULL!	#NULL!	si	no	no	grande/masivo	si	positiva	si	si	si	si	si	5000	no	20	80	no	no	7.32	5.8	no	no	276	no	no	8	si	si	21	#NULL!	si	si	no	si	si
Otros	HSCSP	mujer	si	66	no	DPM	DPM	DPM	#NULL!	neo mama	no pulmon	mama	mama	#NULL!	#NULL!	si	si	no	grande/masivo	si	positiva	si	si	si	si	si	5000	no	8	92	no	no	7.3	4.46	no	no	258	no	si	97.2	no	no	25.8	2.52	si	no	si	no	no
CHUVI	CHUVI	hombre	si	75	si	DPB	#NULL!	DPB	#NULL!	#NULL!	#NULL!	#NULL!	#NULL!	no infecciÃ³n	no neoplasico	si	no	no	mediano	no	negativa	si	si	si	si	si	5000	no	3	88	si	no	7.35	4	no	no	244	si	si	222	no	no	43.1	2.04	no	no	no	no	no
CHUVI	CHUVI	hombre	si	75	si	DPB	#NULL!	DPB	#NULL!	#NULL!	#NULL!	#NULL!	#NULL!	no infecciÃ³n	no neoplasico	no	no	no	mediano	no	negativa	si	si	si	si	si	5000	no	1	99	si	si	7.43	4.42	no	no	172	si	si	115	si	si	18.5	2.8	si	si	no	no	no
CHUVI	CHUVI	hombre	no	57	no	DPB	#NULL!	DPB	#NULL!	#NULL!	#NULL!	#NULL!	#NULL!	no infecciÃ³n	miscelanea	no	ex	si	pequeÃ±o	no	negativa	si	si	si	si	si	5000	no	12	88	si	si	7.42	3.54	no	no	197	no	no	89	si	si	13.9	1.9	si	no	no	si	si
CHUVI	CHUVI	mujer	no	62	no	DPB	#NULL!	DPB	#NULL!	#NULL!	#NULL!	#NULL!	#NULL!	no infecciÃ³n	miscelanea	no	no	no	pequeÃ±o	no	negativa	si	si	si	si	si	5000	no	#NULL!	#NULL!	si	si	7.58	4.6	no	si	418	si	si	190	no	no	35.6	2.43	si	no	no	no	no
CHUVI	CHUVI	hombre	si	88	si	DPB	#NULL!	DPB	#NULL!	#NULL!	#NULL!	#NULL!	#NULL!	no infecciÃ³n	no neoplasico	si	ex	si	mediano	no	negativa	si	si	si	si	si	5000	no	7	93	si	si	7.42	4.22	no	no	262	si	si	108	no	no	42.8	2.35	si	no	no	si	no
CHUVI	CHUVI	hombre	no	59	no	DPB	#NULL!	DPB	#NULL!	#NULL!	#NULL!	#NULL!	#NULL!	no infecciÃ³n	no neoplasico	si	ex	si	pequeÃ±o	no	negativa	si	si	si	si	si	5000	no	2	98	si	si	7.47	4.84	no	no	268	si	si	134	si	si	20.7	#NULL!	si	no	si	no	no
CHUVI	CHUVI	hombre	si	85	si	DPB	#NULL!	DPB	#NULL!	#NULL!	#NULL!	#NULL!	#NULL!	no infecciÃ³n	miscelanea	no	ex	si	pequeÃ±o	no	negativa	si	si	si	si	si	5000	si	98	1	si	si	7.42	3.66	no	no	332	no	si	95	si	si	17.4	2.31	no	no	no	no	no
CHUVI	CHUVI	hombre	no	46	no	DPB	#NULL!	DPB	#NULL!	#NULL!	#NULL!	#NULL!	#NULL!	no infecciÃ³n	miscelanea	no	no	no	pequeÃ±o	no	negativa	si	si	si	si	si	5000	no	3	97	si	si	7.46	5.15	no	no	208	si	si	105	no	no	28.4	3.28	si	si	no	no	no
CHUVI	CHUVI	hombre	si	74	si	DPB	#NULL!	DPB	#NULL!	#NULL!	#NULL!	#NULL!	#NULL!	no infecciÃ³n	no neoplasico	si	ex	si	pequeÃ±o	no	negativa	si	si	si	si	si	5000	no	#NULL!	#NULL!	no	no	7.28	2.9	si	si	529	no	no	85	si	si	20.4	1.64	si	no	si	no	no
CHUVI	CHUVI	mujer	si	65	no	DPB	#NULL!	DPB	#NULL!	#NULL!	#NULL!	#NULL!	#NULL!	no infecciÃ³n	no neoplasico	no	si	si	pequeÃ±o	no	negativa	si	si	si	si	si	5000	no	3	96	si	si	7.4	4.16	no	si	463	si	si	104	no	no	27.7	2.17	si	no	no	no	no
CHUVI	CHUVI	hombre	si	75	si	DPB	#NULL!	DPB	#NULL!	#NULL!	#NULL!	#NULL!	#NULL!	no infecciÃ³n	no neoplasico	no	ex	si	mediano	no	negativa	si	si	si	si	si	5000	no	#NULL!	96	si	si	7.51	4.72	no	no	334	si	si	102	si	si	19.9	2.76	si	si	no	no	no
CHUVI	CHUVI	hombre	si	67	no	DPB	#NULL!	DPB	#NULL!	#NULL!	#NULL!	#NULL!	#NULL!	no infecciÃ³n	miscelanea	si	no	no	pequeÃ±o	no	negativa	si	si	si	si	si	5000	no	5	95	si	si	7.47	2.96	no	no	159	si	si	113	si	si	13.9	1.97	no	si	no	no	no
CHUVI	CHUVI	hombre	si	69	si	DPB	#NULL!	DPB	#NULL!	#NULL!	#NULL!	#NULL!	#NULL!	no infecciÃ³n	no neoplasico	no	no	no	mediano	no	negativa	si	si	si	si	si	5000	no	1	99	si	no	7.39	4.4	no	no	325	no	no	87	no	si	23.9	2.1	si	no	no	no	no
CHUVI	CHUVI	hombre	si	71	si	DPB	#NULL!	DPB	#NULL!	#NULL!	#NULL!	#NULL!	#NULL!	no infecciÃ³n	no neoplasico	no	ex	si	pequeÃ±o	no	negativa	si	si	si	si	si	5000	no	4	76	si	si	7.44	6.8	no	no	254	si	si	205	no	no	56.2	3.9	si	no	no	no	no
CHUVI	CHUVI	hombre	no	64	no	DPB	#NULL!	DPB	#NULL!	#NULL!	#NULL!	#NULL!	#NULL!	no infecciÃ³n	no neoplasico	no	ex	si	grande/masivo	si	negativa	si	si	si	si	si	5000	no	1	97	si	no	7.39	4.7	no	si	389	si	si	107	no	no	39.5	2.3	si	si	si	no	no
CHUVI	CHUVI	hombre	si	76	si	DPB	#NULL!	DPB	#NULL!	#NULL!	#NULL!	#NULL!	#NULL!	no infecciÃ³n	no neoplasico	no	no	no	mediano	no	negativa	si	si	si	si	si	5000	no	1	95	si	si	7.42	4.6	no	no	324	no	si	92	si	si	22	2.8	no	no	no	no	no
CHUVI	CHUVI	hombre	no	60	no	DPB	#NULL!	DPB	#NULL!	#NULL!	#NULL!	#NULL!	#NULL!	no infecciÃ³n	no neoplasico	no	no	no	grande/masivo	si	negativa	si	si	si	si	si	5000	no	7	93	si	si	7.42	4.9	si	si	591	si	si	179	si	si	16.1	3.5	si	no	no	no	no
CHUVI	CHUVI	hombre	si	84	si	DPB	#NULL!	DPB	#NULL!	#NULL!	#NULL!	#NULL!	#NULL!	no infecciÃ³n	no neoplasico	si	si	si	pequeÃ±o	no	negativa	si	si	si	si	si	5000	no	5	95	si	si	7.42	4.5	no	no	301	si	si	111	si	si	18.6	2.5	si	no	no	si	si
CHUS	CHUS	hombre	si	74	si	DPB	#NULL!	DPB	#NULL!	#NULL!	#NULL!	#NULL!	#NULL!	no infecciÃ³n	no neoplasico	no	si	si	pequeÃ±o	no	negativa	si	si	si	si	si	5000	no	#NULL!	#NULL!	no	no	7.26	3.3	no	si	384	no	no	59	si	si	22	1.9	si	no	no	no	no
CHUS	CHUS	mujer	no	53	no	DPB	#NULL!	DPB	#NULL!	#NULL!	#NULL!	#NULL!	#NULL!	no infecciÃ³n	miscelanea	no	no	no	pequeÃ±o	no	negativa	si	si	si	si	si	5000	no	#NULL!	87	si	si	7.42	4.6	no	no	283	no	no	90	#NULL!	#NULL!	#NULL!	3	no	no	no	no	no
CHUS	CHUS	hombre	si	81	si	DPB	#NULL!	DPB	#NULL!	#NULL!	#NULL!	#NULL!	#NULL!	no infecciÃ³n	miscelanea	no	no	no	pequeÃ±o	no	negativa	si	si	si	si	si	5000	no	5	85	si	no	7.39	4.2	no	si	467	no	si	97	si	si	23	#NULL!	no	no	no	no	no
CHUS	CHUS	hombre	si	81	si	DPB	#NULL!	DPB	#NULL!	#NULL!	#NULL!	#NULL!	#NULL!	no infecciÃ³n	no neoplasico	si	si	si	grande/masivo	si	negativa	si	si	si	si	si	5000	no	7	33	si	si	7.8	4	no	no	268	si	si	115	si	si	9	2.4	si	no	no	no	no
CHUS	CHUS	hombre	si	70	si	DPB	#NULL!	DPB	#NULL!	#NULL!	#NULL!	#NULL!	#NULL!	no infecciÃ³n	miscelanea	no	no	no	pequeÃ±o	no	negativa	si	si	si	si	si	5000	no	6	69	si	no	7.38	4.8	si	si	502	si	si	107	si	si	10	2.7	si	si	no	no	no
Otros	CHUA	hombre	si	90	si	DPB	#NULL!	DPB	#NULL!	#NULL!	#NULL!	#NULL!	#NULL!	no infecciÃ³n	miscelanea	#NULL!	no	no	pequeÃ±o	no	negativa	si	si	si	si	si	5000	no	13	87	no	no	7.3	3.5	no	no	97	si	si	172	no	si	23.7	2.3	no	si	no	no	no
Otros	CHUA	hombre	no	46	no	DPB	#NULL!	DPB	#NULL!	#NULL!	#NULL!	#NULL!	#NULL!	no infecciÃ³n	miscelanea	#NULL!	si	si	grande/masivo	si	negativa	si	si	si	si	si	5000	no	#NULL!	#NULL!	#NULL!	#NULL!	#NULL!	#NULL!	#NULL!	#NULL!	#NULL!	#NULL!	#NULL!	#NULL!	#NULL!	#NULL!	#NULL!	#NULL!	si	no	no	no	no
Otros	CHUA	hombre	si	78	si	DPB	#NULL!	DPB	#NULL!	#NULL!	#NULL!	#NULL!	#NULL!	no infecciÃ³n	no neoplasico	no	si	si	pequeÃ±o	no	negativa	si	si	si	si	si	5000	no	28	70	no	no	7.31	4.2	no	no	251	si	si	110	no	no	29	#NULL!	si	no	no	no	no
Otros	CHUA	hombre	si	81	si	DPB	#NULL!	DPB	#NULL!	#NULL!	#NULL!	#NULL!	#NULL!	no infecciÃ³n	no neoplasico	si	si	si	grande/masivo	si	negativa	si	si	si	si	si	5000	no	5	95	si	no	7.39	4.1	no	no	202	no	no	87	no	no	29.7	2.6	si	no	no	si	si
Otros	CHUA	hombre	si	72	si	DPB	#NULL!	DPB	#NULL!	#NULL!	#NULL!	#NULL!	#NULL!	no infecciÃ³n	no neoplasico	no	ex	si	pequeÃ±o	no	negativa	si	si	si	si	si	5000	no	27	83	si	si	7.4	4.4	no	no	219	no	si	96	no	no	238	#NULL!	no	no	no	no	no
Otros	CHUA	hombre	no	39	no	DPB	#NULL!	DPB	#NULL!	#NULL!	#NULL!	#NULL!	#NULL!	no infecciÃ³n	no neoplasico	si	no	no	grande/masivo	si	negativa	si	si	si	si	si	5000	si	70	30	si	si	7.5	4.7	no	no	148	si	si	103	si	si	18.9	2.3	si	no	si	no	no
Otros	CHUA	hombre	no	47	no	DPB	#NULL!	DPB	#NULL!	#NULL!	#NULL!	#NULL!	#NULL!	no infecciÃ³n	miscelanea	si	ex	si	pequeÃ±o	no	negativa	si	si	si	si	si	5000	no	5	95	si	si	7.41	4.8	no	no	169	si	si	106	si	si	13.2	3	si	no	no	no	no
Otros	CHUA	hombre	si	82	si	DPB	#NULL!	DPB	#NULL!	#NULL!	#NULL!	#NULL!	#NULL!	no infecciÃ³n	no neoplasico	no	ex	si	mediano	no	negativa	si	si	si	si	si	5000	no	5	95	si	si	7.42	4.5	no	no	117	no	si	98	si	si	23	2.7	si	no	si	no	no
Otros	CHUA	hombre	si	76	si	DPB	#NULL!	DPB	#NULL!	#NULL!	#NULL!	#NULL!	#NULL!	no infecciÃ³n	miscelanea	no	ex	si	pequeÃ±o	no	negativa	si	si	si	si	si	5000	no	2	98	si	si	7.4	4.2	no	no	117	si	si	120	si	si	18	2.8	si	no	no	no	no
Otros	CAULE	hombre	si	86	si	DPB	#NULL!	DPB	#NULL!	#NULL!	#NULL!	#NULL!	#NULL!	no infecciÃ³n	no neoplasico	#NULL!	si	si	mediano	no	negativa	si	si	si	si	si	5000	no	#NULL!	97	no	no	7.25	3.3	no	no	138	no	no	59	si	si	20	#NULL!	no	no	no	si	no
Otros	CAULE	hombre	si	83	si	DPB	#NULL!	DPB	#NULL!	#NULL!	#NULL!	#NULL!	#NULL!	no infecciÃ³n	no neoplasico	si	si	no	pequeÃ±o	no	negativa	si	si	si	si	si	5000	no	#NULL!	88	si	si	7.4	4.2	no	no	159	si	si	132	no	no	27	#NULL!	si	si	no	no	no
Otros	CAULE	hombre	si	86	si	DPB	#NULL!	DPB	#NULL!	#NULL!	#NULL!	#NULL!	#NULL!	no infecciÃ³n	no neoplasico	si	si	si	pequeÃ±o	no	negativa	si	si	si	si	si	5000	no	5	95	si	no	7.39	3.1	no	no	72	si	si	118	no	si	24	#NULL!	si	no	no	no	no
Otros	HSCSP	hombre	no	61	no	DPB	#NULL!	DPB	#NULL!	#NULL!	#NULL!	#NULL!	#NULL!	no infecciÃ³n	miscelanea	no	no	no	mediano	no	negativa	si	si	si	si	si	5000	no	15	95	no	no	7.3	4.54	no	no	282	si	si	864	no	no	25	#NULL!	si	no	si	no	no
Otros	HSCSP	hombre	si	83	si	DPB	#NULL!	DPB	#NULL!	#NULL!	#NULL!	#NULL!	#NULL!	no infecciÃ³n	no neoplasico	no	no	no	mediano	no	negativa	si	si	si	si	si	5000	no	3	97	no	no	7.2	3.75	no	no	265	si	si	1224	no	no	29.4	2.9	no	si	no	si	si
CHUVI	CHUVI	mujer	si	75	si	#NULL!	DPB	DPB	#NULL!	#NULL!	#NULL!	#NULL!	#NULL!	infecciÃ³n	paraneumonico	no	no	no	pequeÃ±o	no	negativa	si	si	si	si	si	5000	si	71	29	si	si	7.47	1.35	no	no	116	si	si	107	si	si	10.6	21	no	no	no	no	no
CHUVI	CHUVI	hombre	si	75	si	#NULL!	DPB	DPB	#NULL!	#NULL!	#NULL!	#NULL!	#NULL!	infecciÃ³n	paraneumonico	no	no	no	pequeÃ±o	no	negativa	si	si	si	si	si	5000	no	18	82	si	si	7.51	2.57	no	no	355	si	si	131	si	si	10.8	1.76	no	no	no	no	no
CHUVI	CHUVI	hombre	no	39	no	#NULL!	DPB	DPB	#NULL!	#NULL!	#NULL!	#NULL!	#NULL!	infecciÃ³n	paraneumonico	no	no	no	mediano	no	negativa	si	si	si	si	si	5000	no	3	93	si	si	7.41	4.74	no	no	370	si	si	113	si	si	17.7	2.78	si	no	si	no	no
CHUVI	CHUVI	mujer	si	76	si	#NULL!	DPB	DPB	#NULL!	#NULL!	#NULL!	#NULL!	#NULL!	infecciÃ³n	paraneumonico	no	no	no	pequeÃ±o	no	negativa	si	si	si	si	si	5000	no	15	85	si	si	7.47	4.24	no	no	171	si	si	141	si	si	15.6	2.3	no	si	si	no	no
CHUVI	CHUVI	hombre	no	52	no	#NULL!	DPB	DPB	#NULL!	#NULL!	#NULL!	#NULL!	#NULL!	infecciÃ³n	tuberculoso	no	ex	si	mediano	no	negativa	si	si	si	si	si	5000	no	13	83	si	no	7.39	2.33	si	si	720	si	si	246	no	no	89.4	1	si	no	no	no	no
CHUVI	CHUVI	hombre	si	80	si	#NULL!	DPB	DPB	#NULL!	#NULL!	#NULL!	#NULL!	#NULL!	infecciÃ³n	paraneumonico	si	ex	si	mediano	no	negativa	si	si	si	si	si	5000	si	81	13	no	no	7.13	4.23	si	si	926	no	no	31	no	no	26.9	2.32	si	si	no	si	si
CHUVI	CHUVI	hombre	no	62	no	#NULL!	DPB	DPB	#NULL!	#NULL!	#NULL!	#NULL!	#NULL!	infecciÃ³n	paraneumonico	no	no	no	pequeÃ±o	no	negativa	si	si	si	si	si	5000	no	15	64	si	si	7.48	3.83	no	no	332	no	no	91	no	si	23.2	1.71	si	no	no	no	no
CHUVI	CHUVI	hombre	no	57	no	#NULL!	DPB	DPB	#NULL!	#NULL!	#NULL!	#NULL!	#NULL!	infecciÃ³n	tuberculoso	no	si	si	mediano	no	negativa	si	si	si	si	si	5000	no	1	91	si	si	7.43	5.12	si	si	505	si	si	117	no	no	49.9	1.7	no	no	no	no	no
CHUVI	CHUVI	hombre	si	78	si	#NULL!	DPB	DPB	#NULL!	#NULL!	#NULL!	#NULL!	#NULL!	infecciÃ³n	paraneumonico	no	ex	si	pequeÃ±o	no	negativa	si	si	si	si	si	5000	no	2	98	no	no	7.29	4.92	no	no	371	no	no	69	no	no	26.6	2.27	no	no	no	no	no
CHUVI	CHUVI	hombre	no	45	no	#NULL!	DPB	DPB	#NULL!	#NULL!	#NULL!	#NULL!	#NULL!	infecciÃ³n	paraneumonico	no	si	si	pequeÃ±o	no	negativa	si	si	si	si	si	5000	no	5	95	si	si	7.4	3.9	no	no	314	no	no	84	si	si	19	2.18	si	no	si	no	no
CHUVI	CHUVI	hombre	si	65	no	#NULL!	DPB	DPB	#NULL!	#NULL!	#NULL!	#NULL!	#NULL!	infecciÃ³n	paraneumonico	no	ex	si	pequeÃ±o	no	negativa	si	si	si	si	si	5000	no	25	73	si	si	7.49	3.38	no	no	216	si	si	143	si	si	21.7	1.75	si	no	no	no	no
CHUS	CHUS	hombre	si	91	si	#NULL!	DPB	DPB	#NULL!	#NULL!	#NULL!	#NULL!	#NULL!	infecciÃ³n	paraneumonico	no	no	no	pequeÃ±o	no	negativa	si	si	si	si	si	5000	no	#NULL!	60	si	si	8	3	no	no	325	si	si	121	si	si	23	1.9	no	no	si	no	no
CHUS	CHUS	mujer	no	50	no	#NULL!	DPB	DPB	#NULL!	#NULL!	#NULL!	#NULL!	#NULL!	infecciÃ³n	paraneumonico	no	no	no	pequeÃ±o	no	negativa	si	si	si	si	si	5000	no	50	50	si	si	7.6	4.9	si	si	998	no	si	93	no	no	31	2.7	no	si	si	no	no
Otros	CAULE	hombre	si	82	si	#NULL!	DPB	DPB	#NULL!	#NULL!	#NULL!	#NULL!	#NULL!	infecciÃ³n	tuberculoso	#NULL!	no	no	mediano	no	negativa	si	si	si	si	si	5000	no	2	8	si	no	7.37	4.6	no	no	129	si	si	133	#NULL!	#NULL!	#NULL!	#NULL!	si	si	si	no	no
CHUVI	CHUVI	hombre	no	59	no	DPM	DPM	DPM	ESCAMOSO	ca escamoso	cÃ¡ncer de pulmÃ³n	CPNM	epidermoide	#NULL!	#NULL!	si	ex	si	mediano	no	negativa	si	si	si	si	si	5100	no	2	82	si	si	7.41	4.83	si	si	913	no	no	90	no	no	34.6	2.74	si	si	si	no	no
CHUVI	CHUVI	hombre	si	79	si	DPM	DPM	DPM	#NULL!	ca microcitico	cÃ¡ncer de pulmÃ³n	CPM	CPM	#NULL!	#NULL!	no	ex	si	mediano	no	negativa	si	si	si	si	si	5100	no	3	97	si	si	7.43	4.56	si	si	737	si	si	172	si	si	17.5	2.75	si	no	no	no	no
CHUS	CHUS	mujer	si	95	si	DPM	DPM	DPM	#NULL!	adenoca pulmÃ³n	cÃ¡ncer de pulmÃ³n	adenocarcinoma	adenocarcinoma	#NULL!	#NULL!	no	no	no	grande/masivo	si	positiva	si	si	si	si	si	5200	no	6	17	si	no	7.39	4.9	si	si	832	si	si	180	no	no	31	2.9	si	no	si	si	no
CHUVI	CHUVI	hombre	si	89	si	DPB	#NULL!	DPB	#NULL!	#NULL!	#NULL!	#NULL!	#NULL!	no infecciÃ³n	no neoplasico	no	ex	si	mediano	no	negativa	si	si	si	si	si	5200	no	1	99	si	si	7.44	3.71	#NULL!	#NULL!	#NULL!	no	si	101	si	si	14.3	2.26	si	si	no	no	no
CHUVI	CHUVI	hombre	si	85	si	DPM	DPM	DPM	#NULL!	adenoca pulmÃ³n	cÃ¡ncer de pulmÃ³n	adenocarcinoma	adenocarcinoma	#NULL!	#NULL!	no	ex	si	mediano	no	positiva	si	si	si	si	si	5300	no	9	86	si	si	7.44	3.54	no	no	351	si	si	108	si	si	19.4	2.47	si	no	no	si	no
CHUVI	CHUVI	mujer	no	61	no	DPM	DPM	DPM	#NULL!	adenoca pulmÃ³n	cÃ¡ncer de pulmÃ³n	adenocarcinoma	adenocarcinoma	#NULL!	#NULL!	no	no	no	pequeÃ±o	no	positiva	si	si	si	si	si	5400	no	13	86	si	si	7.42	4.44	no	no	327	no	no	89	si	si	11.1	2.74	si	si	si	no	no
CHUS	CHUS	hombre	si	66	no	DPM	DPM	DPM	#NULL!	adenoca pulmÃ³n	cÃ¡ncer de pulmÃ³n	adenocarcinoma	adenocarcinoma	#NULL!	#NULL!	no	si	si	pequeÃ±o	no	positiva	si	si	si	si	si	5400	no	22	51	si	no	7.37	4.7	si	si	652	si	si	213	si	si	13	2.8	si	si	no	si	si
CHUVI	CHUVI	hombre	si	70	si	DPB	#NULL!	DPB	#NULL!	#NULL!	#NULL!	#NULL!	#NULL!	no infecciÃ³n	no neoplasico	no	no	no	pequeÃ±o	no	negativa	si	si	si	si	si	5400	no	5	95	si	si	7.56	4.2	no	no	213	si	si	106	no	no	26.7	2.2	si	no	no	no	no
Otros	CAULE	hombre	si	82	si	DPB	#NULL!	DPB	#NULL!	#NULL!	#NULL!	#NULL!	#NULL!	no infecciÃ³n	no neoplasico	no	no	no	pequeÃ±o	no	negativa	si	si	si	si	si	5500	no	2	20	si	no	7.33	4.2	no	no	262	no	si	97	si	si	22	#NULL!	si	no	no	no	no
CHUVI	CHUVI	mujer	si	79	si	DPM	DPM	DPM	#NULL!	adenoca pulmÃ³n	cÃ¡ncer de pulmÃ³n	adenocarcinoma	adenocarcinoma	#NULL!	#NULL!	no	no	no	mediano	no	positiva	si	si	si	si	si	5700	no	0	100	no	no	7.28	4.42	si	si	2281	si	si	293	#NULL!	#NULL!	#NULL!	2.57	si	si	si	no	no
CHUVI	CHUVI	hombre	si	66	no	DPM	DPM	DPM	#NULL!	adenoca pulmÃ³n	cÃ¡ncer de pulmÃ³n	adenocarcinoma	adenocarcinoma	#NULL!	#NULL!	no	ex	si	mediano	no	negativa	si	si	si	si	si	5700	no	33	49	si	no	7.34	4.9	si	si	2152	si	si	105	no	no	31.7	2.4	si	si	si	no	no
CHUVI	CHUVI	hombre	no	62	no	DPB	#NULL!	DPB	#NULL!	#NULL!	#NULL!	#NULL!	#NULL!	no infecciÃ³n	no neoplasico	no	ex	si	pequeÃ±o	no	negativa	si	si	si	si	si	5700	si	99	1	no	no	7.31	4.99	si	si	830	no	no	86	no	no	27	2.85	si	si	no	no	no
CHUVI	CHUVI	hombre	no	47	no	DPB	#NULL!	DPB	#NULL!	#NULL!	#NULL!	#NULL!	#NULL!	no infecciÃ³n	no neoplasico	no	si	si	pequeÃ±o	no	negativa	si	si	si	si	si	5700	no	2	29	si	si	7.43	4.82	si	si	916	si	si	108	no	no	27.1	3.18	si	si	si	no	no
CHUVI	CHUVI	mujer	no	47	no	DPB	#NULL!	DPB	#NULL!	#NULL!	#NULL!	#NULL!	#NULL!	no infecciÃ³n	no neoplasico	no	no	no	pequeÃ±o	no	negativa	si	si	si	si	si	5700	no	10	90	si	si	7.41	4.6	no	si	392	no	no	91	si	si	14.1	2.1	no	no	no	no	no
CHUVI	CHUVI	mujer	si	77	si	DPB	#NULL!	DPB	#NULL!	#NULL!	#NULL!	#NULL!	#NULL!	no infecciÃ³n	miscelanea	no	no	no	pequeÃ±o	no	negativa	si	si	si	si	si	5700	si	70	4	#NULL!	#NULL!	#NULL!	4.8	no	no	301	si	si	132	no	si	24	2.6	no	no	no	no	no
CHUS	CHUS	hombre	si	90	si	DPM	DPM	DPM	#NULL!	mesotelioma	no pulmon	mesotelioma	mesotelioma	#NULL!	#NULL!	no	no	no	mediano	no	positiva	si	si	si	si	si	5800	no	13	25	si	no	7.33	5.2	si	si	780	si	si	117	no	no	27	2.8	si	no	si	no	no
CHUS	CHUS	hombre	si	82	si	DPB	#NULL!	DPB	#NULL!	#NULL!	#NULL!	#NULL!	#NULL!	no infecciÃ³n	miscelanea	no	no	no	mediano	no	negativa	si	si	si	si	si	5800	no	#NULL!	83	si	si	7.8	3.1	no	si	399	si	si	102	si	si	21	19	si	si	no	no	no
Otros	CHUA	hombre	si	68	si	#NULL!	DPB	DPB	#NULL!	#NULL!	#NULL!	#NULL!	#NULL!	infecciÃ³n	tuberculoso	no	ex	si	grande/masivo	si	negativa	si	si	si	si	si	5800	no	15	85	si	no	7.33	4.4	no	no	270	no	no	79	no	no	84	#NULL!	si	no	no	no	no
CHUVI	CHUVI	hombre	si	77	si	DPM	DPM	DPM	#NULL!	melanoma	no pulmon	otros	otros	#NULL!	#NULL!	si	ex	si	pequeÃ±o	no	negativa	si	si	si	si	si	5900	no	1	95	si	no	7.39	4.4	#NULL!	#NULL!	#NULL!	si	si	104	si	si	17.1	2.65	si	no	si	no	no
CHUVI	CHUVI	mujer	si	78	si	DPM	DPM	DPM	#NULL!	ca ovarico	no pulmon	ovario	ovario	#NULL!	#NULL!	no	no	no	mediano	no	positiva	si	si	si	si	si	5900	no	18	82	si	no	7.34	4.47	si	si	3113	si	si	112	no	si	24.1	2.34	no	no	no	si	si
CHUVI	CHUVI	hombre	no	46	no	DPB	#NULL!	DPB	#NULL!	#NULL!	#NULL!	#NULL!	#NULL!	no infecciÃ³n	no neoplasico	no	si	si	pequeÃ±o	no	negativa	si	si	si	si	si	5900	no	7	87	si	si	7.4	4.8	si	si	538	no	si	95	no	no	25.6	3	no	no	no	no	no
CHUVI	CHUVI	mujer	no	54	no	DPB	#NULL!	DPB	#NULL!	#NULL!	#NULL!	#NULL!	#NULL!	no infecciÃ³n	no neoplasico	no	no	no	grande/masivo	si	negativa	si	si	si	si	si	6000	no	3	97	si	si	7.46	5.9	no	no	228	no	si	100	no	no	46	2.8	si	no	si	no	no
CHUVI	CHUVI	mujer	si	65	no	DPM	DPM	DPM	#NULL!	adenoca gÃ¡strico	no pulmon	gastrico	gastrico	#NULL!	#NULL!	no	si	si	mediano	no	positiva	si	si	si	si	si	6100	no	10	90	si	si	7.47	3.1	si	si	525	si	si	105	si	si	8.1	1.7	si	no	si	si	si
CHUVI	CHUVI	hombre	no	59	no	#NULL!	DPB	DPB	#NULL!	#NULL!	#NULL!	#NULL!	#NULL!	infecciÃ³n	paraneumonico	no	no	no	pequeÃ±o	no	negativa	si	si	si	si	si	6100	si	55	46	si	si	7.46	4.99	no	no	194	si	si	135	si	si	19.4	2.86	si	si	si	no	no
CHUVI	CHUVI	mujer	si	73	si	DPM	DPM	DPM	#NULL!	adenoca pulmÃ³n	cÃ¡ncer de pulmÃ³n	adenocarcinoma	adenocarcinoma	#NULL!	#NULL!	no	no	no	mediano	no	positiva	si	si	si	si	si	6200	no	0	100	no	no	7.28	4.17	si	si	1001	no	no	76	si	si	14.6	2.4	si	no	no	no	no
Otros	CHUA	mujer	no	60	no	DPM	DPM	DPM	#NULL!	neo mama	no pulmon	mama	mama	#NULL!	#NULL!	si	no	no	mediano	no	negativa	si	si	si	si	si	6200	no	3	97	si	si	7.45	3.3	no	no	170	si	si	106	no	no	27.4	2.2	no	si	no	si	si
CHUVI	CHUVI	hombre	si	91	si	DPM	DPM	DPM	#NULL!	adenoca pulmÃ³n	cÃ¡ncer de pulmÃ³n	adenocarcinoma	adenocarcinoma	#NULL!	#NULL!	si	ex	si	grande/masivo	si	positiva	si	si	si	si	si	6300	no	8	91	si	no	7.34	5.21	si	si	1133	si	si	214	no	no	43.2	2.3	si	si	no	no	no
Otros	CHUA	hombre	si	73	si	DPM	DPM	DPM	DESCONOCIDO	ca metastasico	cÃ¡ncer de pulmÃ³n	CPNM	CPNM	#NULL!	#NULL!	no	si	si	pequeÃ±o	no	positiva	si	si	si	si	si	6300	no	#NULL!	#NULL!	si	si	7.4	3.4	si	si	555	si	si	118	si	si	13.5	1.8	si	no	si	no	no
Otros	CHUA	mujer	si	75	si	DPB	#NULL!	DPB	#NULL!	#NULL!	#NULL!	#NULL!	#NULL!	no infecciÃ³n	no neoplasico	no	no	no	mediano	no	negativa	si	si	si	si	si	6300	no	15	85	si	si	7.44	4.1	no	no	291	no	si	97	si	si	22	2.3	si	si	no	no	no
CHUS	CHUS	hombre	si	66	no	#NULL!	DPB	DPB	#NULL!	#NULL!	#NULL!	#NULL!	#NULL!	infecciÃ³n	paraneumonico	no	ex	si	pequeÃ±o	no	negativa	si	si	si	si	si	6300	no	#NULL!	84	si	no	7.36	5.8	no	si	422	no	no	76	no	no	34	2.9	si	si	no	no	no
Otros	CAULE	hombre	si	85	si	#NULL!	DPB	DPB	#NULL!	#NULL!	#NULL!	#NULL!	#NULL!	infecciÃ³n	paraneumonico	#NULL!	ex	si	mediano	no	negativa	si	si	si	si	si	6400	si	90	10	si	si	7.43	3.7	no	no	96	no	no	83	si	si	14	#NULL!	no	no	si	no	no
CHUVI	CHUVI	hombre	si	73	si	#NULL!	DPB	DPB	#NULL!	#NULL!	#NULL!	#NULL!	#NULL!	infecciÃ³n	paraneumonico	no	ex	si	pequeÃ±o	no	negativa	si	si	si	si	si	6700	no	4	91	si	si	7.48	4.58	no	no	331	no	si	101	no	si	24.4	2.56	si	si	si	no	no
CHUS	CHUS	hombre	si	88	si	DPM	DPM	DPM	#NULL!	adenoca pulmÃ³n	cÃ¡ncer de pulmÃ³n	adenocarcinoma	adenocarcinoma	#NULL!	#NULL!	no	si	si	mediano	no	positiva	si	si	si	si	si	6800	no	13	39	si	no	7.37	4.4	si	si	522	no	si	98	si	si	17	#NULL!	si	no	no	si	si
CHUS	CHUS	mujer	no	58	no	DPM	DPM	DPM	#NULL!	ca ovarico	no pulmon	ovario	ovario	#NULL!	#NULL!	no	no	no	grande/masivo	si	positiva	si	si	si	si	si	6800	si	67	31	si	si	7.8	4.7	si	si	623	no	si	94	si	si	5	2.8	si	si	no	no	si
Otros	CHUA	mujer	no	62	no	DPM	DPM	DPM	#NULL!	neo mama	no pulmon	mama	mama	#NULL!	#NULL!	si	no	no	mediano	no	positiva	si	si	si	si	si	6900	no	22	78	no	no	7.3	3.9	si	si	543	si	si	111	si	si	19	2	si	no	no	no	si
CHUVI	CHUVI	hombre	si	83	si	DPB	#NULL!	DPB	#NULL!	#NULL!	#NULL!	#NULL!	#NULL!	no infecciÃ³n	miscelanea	si	no	no	mediano	no	negativa	si	si	si	si	si	6900	si	65	35	si	si	7.42	4.59	no	no	363	si	si	121	no	si	23.1	2.8	no	si	no	no	no
CHUS	CHUS	mujer	no	51	no	DPM	DPM	DPM	#NULL!	ca ovarico	no pulmon	ovario	ovario	#NULL!	#NULL!	no	no	no	mediano	no	negativa	si	si	si	si	si	7100	no	12	23	no	no	7.27	3.7	si	si	1808	no	no	86	si	si	18	#NULL!	si	no	no	no	no
CHUVI	CHUVI	hombre	no	18	no	DPB	#NULL!	DPB	#NULL!	#NULL!	#NULL!	#NULL!	#NULL!	no infecciÃ³n	no neoplasico	no	no	no	pequeÃ±o	no	negativa	si	si	si	si	si	7100	no	4	92	si	no	7.38	4.76	si	si	1063	no	no	82	no	no	27.7	2.94	no	si	no	no	no
CHUS	CHUS	mujer	si	71	si	#NULL!	DPB	DPB	#NULL!	#NULL!	#NULL!	#NULL!	#NULL!	infecciÃ³n	paraneumonico	si	si	si	pequeÃ±o	no	negativa	si	si	si	si	si	7200	no	41	23	si	si	7.8	3.1	no	no	366	si	si	127	si	si	2	1.7	si	no	no	no	no
Otros	CHUA	hombre	si	72	si	#NULL!	DPB	DPB	#NULL!	#NULL!	#NULL!	#NULL!	#NULL!	infecciÃ³n	paraneumonico	#NULL!	no	no	pequeÃ±o	no	negativa	si	si	si	si	si	7300	no	#NULL!	#NULL!	no	no	7.27	4	no	si	434	no	no	89	si	si	22	1.6	si	si	si	no	no
CHUVI	CHUVI	hombre	no	61	no	DPB	#NULL!	DPB	#NULL!	#NULL!	#NULL!	#NULL!	#NULL!	no infecciÃ³n	miscelanea	si	ex	si	pequeÃ±o	no	negativa	si	si	si	si	si	7800	no	1	87	si	si	7.47	3.84	no	si	388	si	si	130	si	si	18.7	1.9	no	no	no	no	no
CHUVI	CHUVI	mujer	no	40	no	#NULL!	DPB	DPB	#NULL!	#NULL!	#NULL!	#NULL!	#NULL!	infecciÃ³n	tuberculoso	no	ex	si	pequeÃ±o	no	negativa	si	si	si	si	si	8050	no	6	94	si	si	7.47	5	si	si	1475	no	no	75	no	no	130.5	2.8	no	si	no	no	no
Otros	CHUA	hombre	si	85	si	#NULL!	DPB	DPB	#NULL!	#NULL!	#NULL!	#NULL!	#NULL!	infecciÃ³n	paraneumonico	no	ex	si	pequeÃ±o	no	negativa	si	si	si	si	si	8100	si	57	38	si	si	7.52	3	no	no	133	si	si	153	si	si	17	2	si	si	si	no	no
CHUS	CHUS	hombre	si	72	si	DPB	#NULL!	DPB	#NULL!	#NULL!	#NULL!	#NULL!	#NULL!	no infecciÃ³n	miscelanea	no	si	si	pequeÃ±o	no	negativa	si	si	si	si	si	8200	no	4	16	si	si	7.45	4.9	no	no	342	si	si	154	si	si	22	2.8	si	si	no	si	no
CHUS	CHUS	hombre	si	67	no	DPB	#NULL!	DPB	#NULL!	#NULL!	#NULL!	#NULL!	#NULL!	no infecciÃ³n	miscelanea	no	si	si	pequeÃ±o	no	negativa	si	si	si	si	si	8200	no	13	85	si	si	7.43	4.9	no	si	405	si	si	139	si	si	8	3	no	no	si	no	no
CHUS	CHUS	hombre	si	86	si	#NULL!	DPB	DPB	#NULL!	#NULL!	#NULL!	#NULL!	#NULL!	infecciÃ³n	paraneumonico	no	no	no	pequeÃ±o	no	negativa	si	si	si	si	si	8600	si	60	26	si	no	7.39	3.1	no	no	306	no	no	80	si	si	12	1.8	si	no	no	no	no
Otros	CAULE	hombre	no	60	no	DPM	DPM	DPM	#NULL!	adenoca pulmÃ³n	cÃ¡ncer de pulmÃ³n	adenocarcinoma	adenocarcinoma	#NULL!	#NULL!	no	ex	si	grande/masivo	si	negativa	si	si	si	si	si	9000	no	2	20	si	no	7.33	4.7	no	no	379	si	si	107	si	si	19	#NULL!	no	si	si	si	si
Otros	HSCSP	mujer	no	60	no	DPM	DPM	DPM	#NULL!	neo mama	no pulmon	mama	mama	#NULL!	#NULL!	si	si	no	grande/masivo	si	positiva	si	si	si	si	si	9300	no	3	97	si	si	7.4	4.92	no	no	215	no	si	93.6	no	no	25	#NULL!	si	no	no	no	no
CHUS	CHUS	hombre	no	64	no	#NULL!	DPB	DPB	#NULL!	#NULL!	#NULL!	#NULL!	#NULL!	infecciÃ³n	paraneumonico	no	no	no	mediano	no	negativa	si	si	si	si	si	9400	si	57	#NULL!	#NULL!	#NULL!	#NULL!	3.76	si	si	16854	no	no	32	#NULL!	#NULL!	#NULL!	2.5	si	no	no	no	no
CHUVI	CHUVI	hombre	no	60	no	DPB	#NULL!	DPB	#NULL!	#NULL!	#NULL!	#NULL!	#NULL!	no infecciÃ³n	no neoplasico	no	si	si	pequeÃ±o	no	negativa	si	si	si	si	si	9600	no	18	74	si	si	7.44	5.5	no	si	404	no	no	88	no	no	33	2.7	no	no	no	no	no
CHUS	CHUS	mujer	no	58	no	DPM	DPM	DPM	#NULL!	adenoca pulmÃ³n	cÃ¡ncer de pulmÃ³n	adenocarcinoma	adenocarcinoma	#NULL!	#NULL!	si	si	si	grande/masivo	si	positiva	si	si	si	si	si	9700	no	42	30	si	no	7.37	5.5	si	si	677	no	si	96	si	si	21	3.1	si	no	no	no	no
Otros	HSCSP	hombre	si	79	si	DPB	#NULL!	DPB	#NULL!	#NULL!	#NULL!	#NULL!	#NULL!	no infecciÃ³n	no neoplasico	no	no	no	mediano	no	negativa	si	si	si	si	si	9700	no	23	77	#NULL!	#NULL!	#NULL!	4.46	si	si	857	no	no	12	no	no	30.9	#NULL!	si	no	no	no	si
Otros	CHUA	hombre	si	65	no	DPB	#NULL!	DPB	#NULL!	#NULL!	#NULL!	#NULL!	#NULL!	no infecciÃ³n	miscelanea	no	si	si	pequeÃ±o	no	negativa	si	si	si	si	si	9800	no	12	88	si	si	7.47	4.5	no	no	228	si	si	142	si	si	19	2.3	no	si	no	no	no
CHUVI	CHUVI	mujer	no	60	no	DPB	#NULL!	DPB	#NULL!	#NULL!	#NULL!	#NULL!	#NULL!	no infecciÃ³n	miscelanea	si	si	si	pequeÃ±o	no	negativa	si	si	si	si	no	9900	no	19	77	si	no	7.38	4.1	no	no	312	si	si	127	no	no	25.1	2	si	no	no	no	no
CHUS	CHUS	mujer	no	30	no	#NULL!	DPB	DPB	#NULL!	#NULL!	#NULL!	#NULL!	#NULL!	infecciÃ³n	tuberculoso	no	no	no	mediano	no	negativa	si	si	si	si	no	10000	no	11	73	no	no	7.22	3.8	si	si	1689	no	no	40	no	no	78	2.3	no	si	no	no	no
CHUVI	CHUVI	mujer	no	38	no	DPB	#NULL!	DPB	#NULL!	#NULL!	#NULL!	#NULL!	#NULL!	no infecciÃ³n	miscelanea	no	no	no	pequeÃ±o	no	negativa	si	si	si	si	no	10100	no	5	95	no	no	7.27	4.77	si	si	551	no	no	68	no	no	57	2.14	si	si	si	no	no
CHUVI	CHUVI	mujer	si	73	si	#NULL!	DPB	DPB	#NULL!	#NULL!	#NULL!	#NULL!	#NULL!	infecciÃ³n	paraneumonico	no	no	no	pequeÃ±o	no	negativa	si	si	si	si	no	10100	no	34	49	si	si	7.46	4.5	no	no	260	si	si	131	si	si	14.7	2.5	si	no	si	no	no
Otros	CAULE	hombre	si	70	si	#NULL!	DPB	DPB	#NULL!	#NULL!	#NULL!	#NULL!	#NULL!	infecciÃ³n	paraneumonico	si	si	si	grande/masivo	si	negativa	si	si	si	si	no	10300	si	60	30	si	si	7.4	3.1	no	no	197	si	si	127	si	si	17	#NULL!	si	no	si	si	no
CHUVI	CHUVI	hombre	si	69	si	DPB	#NULL!	DPB	#NULL!	#NULL!	#NULL!	#NULL!	#NULL!	no infecciÃ³n	no neoplasico	si	ex	si	mediano	no	negativa	si	si	si	si	no	10400	no	3	96	si	si	7.52	3.62	no	si	438	si	si	204	si	si	15.9	2.03	si	no	si	no	no
CHUVI	CHUVI	hombre	si	78	si	DPB	#NULL!	DPB	#NULL!	#NULL!	#NULL!	#NULL!	#NULL!	no infecciÃ³n	no neoplasico	si	ex	si	mediano	no	negativa	si	si	si	si	no	10500	no	2	98	no	no	7.26	4.79	si	si	818	no	no	91	no	no	43.4	2.19	si	no	no	no	no
CHUVI	CHUVI	hombre	si	67	no	#NULL!	DPB	DPB	#NULL!	#NULL!	#NULL!	#NULL!	#NULL!	infecciÃ³n	paraneumonico	no	ex	si	mediano	no	negativa	si	si	si	si	no	10600	no	19	36	si	si	7.41	3.8	no	si	470	no	no	89	si	si	15.4	1.7	no	si	si	no	no
Otros	CHUA	hombre	si	82	si	#NULL!	DPB	DPB	#NULL!	#NULL!	#NULL!	#NULL!	#NULL!	infecciÃ³n	paraneumonico	no	ex	si	grande/masivo	si	negativa	si	si	si	si	no	10700	si	60	40	no	no	7.23	3.2	no	no	209	si	si	111	si	si	19.1	#NULL!	si	no	si	no	no
CHUVI	CHUVI	mujer	no	62	no	#NULL!	DPB	DPB	#NULL!	#NULL!	#NULL!	#NULL!	#NULL!	infecciÃ³n	paraneumonico	si	no	no	mediano	no	negativa	si	si	si	si	no	11100	no	37	61	si	no	7.38	5.94	no	no	346	si	si	109	no	no	29	3.36	si	no	no	no	no
Otros	CHUA	hombre	no	62	no	DPM	DPM	DPM	#NULL!	adenoca pulmÃ³n	cÃ¡ncer de pulmÃ³n	adenocarcinoma	adenocarcinoma	#NULL!	#NULL!	no	ex	si	grande/masivo	si	positiva	si	si	si	si	no	11300	si	65	35	no	no	7.3	5.4	no	si	449	si	si	122	si	si	22.7	3.7	si	no	si	no	no
CHUVI	CHUVI	hombre	si	72	si	#NULL!	DPB	DPB	#NULL!	#NULL!	#NULL!	#NULL!	#NULL!	infecciÃ³n	tuberculoso	no	ex	si	pequeÃ±o	no	negativa	no	si	si	si	no	11400	no	2	95	si	si	7.4	5.48	si	si	632	no	no	85	no	no	86.7	2.96	no	no	si	no	no
CHUS	CHUS	hombre	si	76	si	DPM	DPM	DPM	ESCAMOSO	ca epidermioide pulmon	cÃ¡ncer de pulmÃ³n	CPNM	epidermoide	#NULL!	#NULL!	no	si	si	mediano	no	negativa	no	si	si	si	no	11700	no	14	47	si	no	7.39	5	si	si	503	no	si	96	si	si	22	#NULL!	si	si	no	no	no
CHUVI	CHUVI	hombre	si	77	si	DPB	#NULL!	DPB	#NULL!	#NULL!	#NULL!	#NULL!	#NULL!	no infecciÃ³n	no neoplasico	no	ex	si	mediano	no	negativa	no	si	si	si	no	11700	no	41	55	si	si	7.42	4.5	si	si	798	si	si	112	no	no	27.8	2.54	si	no	si	no	no
Otros	CHUA	mujer	no	48	no	DPB	#NULL!	DPB	#NULL!	#NULL!	#NULL!	#NULL!	#NULL!	no infecciÃ³n	no neoplasico	no	si	si	pequeÃ±o	no	negativa	no	si	si	si	no	11800	no	35	65	si	si	7.41	5.2	no	no	192	no	si	98	si	si	21.4	3.1	si	si	no	no	no
CHUS	CHUS	mujer	si	74	si	DPM	DPM	DPM	#NULL!	ca ovarico	no pulmon	ovario	ovario	#NULL!	#NULL!	no	no	no	grande/masivo	si	positiva	no	si	si	si	no	12200	no	11	85	no	no	7.12	5.5	si	si	1640	no	no	25	si	si	20	#NULL!	si	si	no	si	si
CHUS	CHUS	mujer	no	59	no	DPM	DPM	DPM	#NULL!	adenoca pulmÃ³n	cÃ¡ncer de pulmÃ³n	adenocarcinoma	adenocarcinoma	#NULL!	#NULL!	no	no	no	mediano	no	positiva	no	si	si	si	no	12900	no	#NULL!	#NULL!	si	si	7.45	3.4	si	si	634	si	si	113	#NULL!	#NULL!	#NULL!	2	si	no	no	si	si
CHUVI	CHUVI	mujer	si	92	si	DPB	#NULL!	DPB	#NULL!	#NULL!	#NULL!	#NULL!	#NULL!	no infecciÃ³n	miscelanea	no	no	no	pequeÃ±o	no	negativa	no	si	si	si	no	12900	no	1	99	si	si	7.57	3.82	no	si	387	si	si	106	si	si	18.2	2.19	no	si	no	no	no
CHUVI	CHUVI	mujer	si	79	si	#NULL!	DPB	DPB	#NULL!	#NULL!	#NULL!	#NULL!	#NULL!	infecciÃ³n	paraneumonico	no	ex	si	mediano	no	negativa	no	si	si	si	no	13100	no	12	85	si	si	7.48	3.81	no	no	237	si	si	108	si	si	18.7	1.89	si	si	no	no	no
CHUS	CHUS	mujer	si	68	si	DPM	DPM	DPM	#NULL!	adenoca pulmÃ³n	cÃ¡ncer de pulmÃ³n	adenocarcinoma	adenocarcinoma	#NULL!	#NULL!	si	no	no	pequeÃ±o	no	positiva	no	si	si	si	no	13200	no	1	48	si	si	7.43	4.7	si	si	489	no	no	89	si	si	7	2.6	no	no	si	no	no
CHUVI	CHUVI	hombre	si	82	si	#NULL!	DPB	DPB	#NULL!	#NULL!	#NULL!	#NULL!	#NULL!	infecciÃ³n	paraneumonico	si	ex	si	pequeÃ±o	no	negativa	no	si	si	si	no	13400	no	3	96	si	si	7.45	4.39	no	si	422	si	si	143	no	no	33	#NULL!	si	no	si	no	no
CHUS	CHUS	hombre	no	57	no	DPM	DPM	DPM	#NULL!	linfoma	no pulmon	ca hematologico	ca hematologico	#NULL!	#NULL!	no	no	no	pequeÃ±o	no	positiva	no	si	si	si	no	13900	no	24	65	si	si	7.49	3.8	no	no	353	no	si	92	si	si	20	2.3	no	no	no	si	si
CHUS	CHUS	hombre	si	75	si	#NULL!	DPB	DPB	#NULL!	#NULL!	#NULL!	#NULL!	#NULL!	infecciÃ³n	paraneumonico	no	si	si	pequeÃ±o	no	negativa	no	si	si	si	no	13900	no	48	24	si	si	7.46	3.5	no	no	238	si	si	228	si	si	21	#NULL!	si	no	si	si	si
CHUS	CHUS	mujer	no	44	no	#NULL!	DPB	DPB	#NULL!	#NULL!	#NULL!	#NULL!	#NULL!	infecciÃ³n	paraneumonico	no	no	no	pequeÃ±o	no	negativa	no	si	si	si	no	14000	no	44	38	si	si	7.45	4.6	no	no	251	si	si	136	si	si	15	#NULL!	si	si	si	no	no
CHUS	CHUS	hombre	no	58	no	DPB	#NULL!	DPB	#NULL!	#NULL!	#NULL!	#NULL!	#NULL!	no infecciÃ³n	no neoplasico	no	si	si	pequeÃ±o	no	negativa	no	si	si	no	no	14300	no	39	49	si	si	7.44	4.4	no	si	473	si	si	141	si	si	22	2.6	si	no	si	no	no
CHUS	CHUS	hombre	si	79	si	DPM	DPM	DPM	#NULL!	adenoca pulmÃ³n	cÃ¡ncer de pulmÃ³n	adenocarcinoma	adenocarcinoma	#NULL!	#NULL!	no	si	si	pequeÃ±o	no	positiva	no	si	si	no	no	14700	no	11	14	no	no	7.23	5	si	si	1167	no	si	101	no	no	27	2.8	si	si	si	si	no
CHUVI	CHUVI	mujer	si	81	si	DPB	#NULL!	DPB	#NULL!	#NULL!	#NULL!	#NULL!	#NULL!	no infecciÃ³n	no neoplasico	no	no	no	mediano	no	negativa	no	si	si	no	no	14700	si	55	45	si	si	7.41	4.2	no	si	413	no	si	100	no	no	34.5	2.31	si	no	no	no	no
CHUS	CHUS	hombre	no	54	no	DPM	DPM	DPM	DESCONOCIDO	ca no microcitico	cÃ¡ncer de pulmÃ³n	CPNM	CPNM	#NULL!	#NULL!	no	si	si	grande/masivo	si	negativa	no	si	si	no	no	15000	no	#NULL!	80	no	no	7.25	4.4	si	si	884	no	no	52	no	no	25	2.6	si	si	no	no	no
CHUVI	CHUVI	mujer	si	83	si	#NULL!	DPB	DPB	#NULL!	#NULL!	#NULL!	#NULL!	#NULL!	infecciÃ³n	paraneumonico	no	no	no	mediano	no	negativa	no	si	si	no	no	15000	no	14	86	si	si	7.43	4.66	no	no	206	si	si	108	si	si	19.6	2.37	no	si	si	no	no
CHUVI	CHUVI	hombre	no	48	no	#NULL!	DPB	DPB	#NULL!	#NULL!	#NULL!	#NULL!	#NULL!	infecciÃ³n	paraneumonico	no	ex	si	pequeÃ±o	no	negativa	no	si	si	no	no	15200	si	71	29	si	si	7.51	4.99	no	no	309	si	si	122	si	si	20.9	2.72	no	si	si	no	no
CHUVI	CHUVI	mujer	no	62	no	DPB	#NULL!	DPB	#NULL!	#NULL!	#NULL!	#NULL!	#NULL!	no infecciÃ³n	miscelanea	no	no	no	pequeÃ±o	no	negativa	no	si	si	no	no	15300	no	48	52	si	no	7.36	4.79	no	si	463	no	no	91	si	si	21.7	2.47	si	si	no	no	no
CHUVI	CHUVI	mujer	no	64	no	DPB	#NULL!	DPB	#NULL!	#NULL!	#NULL!	#NULL!	#NULL!	no infecciÃ³n	miscelanea	no	ex	si	pequeÃ±o	no	negativa	no	si	si	no	no	15800	no	3	97	si	si	7.44	4.52	no	si	392	si	si	118	si	si	14	2.19	si	si	no	no	no
CHUVI	CHUVI	hombre	si	69	si	DPM	DPM	DPM	ESCAMOSO	ca escamoso	cÃ¡ncer de pulmÃ³n	CPNM	epidermoide	#NULL!	#NULL!	si	ex	si	grande/masivo	si	negativa	no	si	si	no	no	16300	no	49	46	si	si	7.4	4.85	no	si	451	si	si	151	no	no	25.9	3	si	si	no	no	no
CHUVI	CHUVI	hombre	no	44	no	#NULL!	DPB	DPB	#NULL!	#NULL!	#NULL!	#NULL!	#NULL!	infecciÃ³n	tuberculoso	no	no	no	mediano	no	negativa	no	si	si	no	no	16300	no	2	95	no	no	7.28	5.8	si	si	838	no	no	67	no	no	102	2.7	si	no	si	no	no
CHUS	CHUS	mujer	si	77	si	#NULL!	DPB	DPB	#NULL!	#NULL!	#NULL!	#NULL!	#NULL!	infecciÃ³n	paraneumonico	no	no	no	pequeÃ±o	no	negativa	no	si	si	no	no	17500	no	2	87	si	si	7.48	4.7	si	si	623	si	si	113	no	no	36	2.6	si	no	si	no	no
CHUVI	CHUVI	mujer	no	64	no	DPB	#NULL!	DPB	#NULL!	#NULL!	#NULL!	#NULL!	#NULL!	no infecciÃ³n	miscelanea	no	#NULL!	#NULL!	mediano	no	negativa	no	si	si	no	no	17600	no	13	87	si	no	7.37	5.2	no	no	328	no	si	96	si	si	21.1	3.1	si	no	no	no	no
CHUS	CHUS	mujer	si	84	si	DPB	#NULL!	DPB	#NULL!	#NULL!	#NULL!	#NULL!	#NULL!	no infecciÃ³n	miscelanea	no	no	no	pequeÃ±o	no	negativa	no	si	si	no	no	18200	no	41	31	si	no	7.39	3.3	no	si	428	si	si	163	si	si	6	1.9	si	si	no	no	no
Otros	CHUA	mujer	si	77	si	DPM	DPM	DPM	#NULL!	adenoca gÃ¡strico	no pulmon	gastrico	gastrico	#NULL!	#NULL!	si	no	no	grande/masivo	si	positiva	no	si	si	no	no	18400	no	#NULL!	#NULL!	si	no	7.35	3.9	no	si	466	no	si	97	no	no	33.4	2.6	si	no	si	si	no
CHUS	CHUS	hombre	si	77	si	DPM	DPM	DPM	#NULL!	mesotelioma	no pulmon	mesotelioma	mesotelioma	#NULL!	#NULL!	no	no	no	grande/masivo	si	negativa	no	si	si	no	no	18800	no	8	29	no	no	7.18	5.1	si	si	2554	no	no	2	no	no	31	3.1	si	si	no	no	no
CHUVI	CHUVI	hombre	no	52	no	DPB	#NULL!	DPB	#NULL!	#NULL!	#NULL!	#NULL!	#NULL!	no infecciÃ³n	no neoplasico	no	si	si	pequeÃ±o	no	negativa	no	si	si	no	no	19100	no	15	80	si	no	7.34	4.72	si	si	1062	no	no	75	no	no	27.7	2.73	no	si	no	no	no
CHUS	CHUS	hombre	no	56	no	DPB	#NULL!	DPB	#NULL!	#NULL!	#NULL!	#NULL!	#NULL!	no infecciÃ³n	miscelanea	no	si	si	pequeÃ±o	no	negativa	no	si	si	no	no	19200	no	21	76	si	si	7.4	4.9	si	si	491	no	si	93	si	si	12	2.8	no	si	si	no	no
CHUVI	CHUVI	mujer	no	58	no	DPM	DPM	DPM	#NULL!	neo mama	no pulmon	mama	mama	#NULL!	#NULL!	si	si	si	mediano	no	negativa	no	si	si	no	no	19300	si	95	5	si	si	7.42	4.31	si	si	522	si	si	115	si	si	14.6	1.91	si	no	no	no	no
Otros	CHUA	hombre	si	68	si	DPB	#NULL!	DPB	#NULL!	#NULL!	#NULL!	#NULL!	#NULL!	no infecciÃ³n	no neoplasico	si	si	si	pequeÃ±o	no	negativa	no	si	si	no	no	19700	no	5	87	si	no	7.37	5.9	no	no	235	si	si	232	no	no	41.8	2.6	no	no	no	no	no
CHUVI	CHUVI	mujer	no	57	no	DPB	#NULL!	DPB	#NULL!	#NULL!	#NULL!	#NULL!	#NULL!	no infecciÃ³n	no neoplasico	si	no	no	mediano	no	negativa	no	si	si	no	no	20300	no	5	95	si	no	7.39	5.85	si	si	1762	no	si	92	no	no	29.7	2.9	si	no	no	no	no
CHUVI	CHUVI	hombre	no	39	no	#NULL!	DPB	DPB	#NULL!	#NULL!	#NULL!	#NULL!	#NULL!	infecciÃ³n	paraneumonico	no	si	si	mediano	no	negativa	no	si	si	no	no	21180	si	66	34	no	no	7.17	3.93	si	si	2297	no	no	43	no	no	49.6	49.6	no	si	no	si	no
Otros	CAULE	hombre	si	88	si	DPB	#NULL!	DPB	#NULL!	#NULL!	#NULL!	#NULL!	#NULL!	no infecciÃ³n	no neoplasico	no	ex	si	mediano	no	negativa	no	si	si	no	no	21900	no	30	68	#NULL!	#NULL!	#NULL!	3.6	no	no	239	si	si	106	si	si	16	#NULL!	no	no	si	no	no
CHUVI	CHUVI	hombre	no	15	no	DPB	#NULL!	DPB	#NULL!	#NULL!	#NULL!	#NULL!	#NULL!	no infecciÃ³n	miscelanea	no	no	no	pequeÃ±o	no	negativa	no	si	si	no	no	22000	no	12	88	si	si	7.4	4.17	si	si	627	no	no	84	si	si	17.9	2.25	no	#NULL!	si	no	no
CHUS	CHUS	hombre	si	84	si	#NULL!	DPB	DPB	#NULL!	#NULL!	#NULL!	#NULL!	#NULL!	infecciÃ³n	paraneumonico	no	no	no	mediano	no	negativa	no	si	si	no	no	22200	si	55	44	si	no	7.38	4.5	no	no	365	si	si	171	si	si	11	2.7	si	no	no	no	no
CHUVI	CHUVI	hombre	si	89	si	#NULL!	DPB	DPB	#NULL!	#NULL!	#NULL!	#NULL!	#NULL!	infecciÃ³n	paraneumonico	si	ex	si	pequeÃ±o	no	negativa	no	si	si	no	no	23300	no	17	83	si	no	7.34	4.6	si	si	627	si	si	138	no	no	53	2.1	si	no	no	no	no
CHUVI	CHUVI	hombre	no	60	no	#NULL!	DPB	DPB	#NULL!	#NULL!	#NULL!	#NULL!	#NULL!	infecciÃ³n	paraneumonico	no	ex	si	pequeÃ±o	no	negativa	no	si	si	no	no	23600	si	52	48	si	si	7.43	5.36	si	si	534	si	si	130	no	no	25.9	2.64	no	si	si	no	no
Otros	CHUA	hombre	si	78	si	#NULL!	DPB	DPB	#NULL!	#NULL!	#NULL!	#NULL!	#NULL!	infecciÃ³n	paraneumonico	no	ex	si	pequeÃ±o	no	negativa	no	si	no	no	no	24000	si	74	26	si	si	7.4	3.1	no	no	376	si	si	115	no	si	23.5	1.8	no	no	si	no	no
CHUS	CHUS	mujer	no	60	no	DPM	DPM	DPM	#NULL!	mesotelioma	no pulmon	mesotelioma	mesotelioma	#NULL!	#NULL!	no	si	si	grande/masivo	si	negativa	no	si	no	no	no	24800	si	83	11	no	no	7.21	4.9	si	si	1057	no	no	53	si	si	14	3	si	si	no	no	no
CHUVI	CHUVI	mujer	si	79	si	DPB	#NULL!	DPB	#NULL!	#NULL!	#NULL!	#NULL!	#NULL!	no infecciÃ³n	no neoplasico	no	no	no	pequeÃ±o	no	negativa	no	no	no	no	no	24900	no	43	57	si	no	7.35	4.71	si	si	689	si	si	121	no	si	23.2	2.33	si	no	no	no	no
Otros	CHUA	mujer	no	20	no	#NULL!	DPB	DPB	#NULL!	#NULL!	#NULL!	#NULL!	#NULL!	infecciÃ³n	tuberculoso	no	no	no	mediano	no	negativa	no	no	no	no	no	24900	no	30	70	si	no	7.39	4.8	no	no	341	no	no	82	no	no	61.4	2.7	si	si	si	no	no
CHUS	CHUS	hombre	no	62	no	#NULL!	DPB	DPB	#NULL!	#NULL!	#NULL!	#NULL!	#NULL!	no infecciÃ³n	paraneumonico	no	si	si	mediano	no	negativa	no	no	no	no	no	25600	si	75	#NULL!	no	no	7.29	4.8	si	si	822	si	si	122	si	si	12	3.2	no	si	si	no	no
CHUVI	CHUVI	hombre	no	58	no	#NULL!	DPB	DPB	#NULL!	#NULL!	#NULL!	#NULL!	#NULL!	infecciÃ³n	tuberculoso	no	ex	si	pequeÃ±o	no	negativa	no	no	no	no	no	25900	no	0	100	si	no	7.33	4.68	si	si	1358	no	no	62	no	no	111.4	2.4	no	si	si	no	no
CHUVI	CHUVI	mujer	si	86	si	DPB	#NULL!	DPB	#NULL!	#NULL!	#NULL!	#NULL!	#NULL!	no infecciÃ³n	miscelanea	no	no	no	mediano	no	negativa	no	no	no	no	no	26700	no	18	82	si	si	7.49	3.8	no	si	420	si	si	132	si	si	15	1.6	si	no	no	si	si
CHUVI	CHUVI	mujer	si	81	si	#NULL!	DPB	DPB	#NULL!	#NULL!	#NULL!	#NULL!	#NULL!	infecciÃ³n	tuberculoso	no	no	no	pequeÃ±o	no	negativa	no	no	no	no	no	27100	no	1	99	si	si	7.45	4.54	no	no	293	si	si	135	no	no	41	2.34	no	no	si	si	no
CHUS	CHUS	hombre	no	28	no	#NULL!	DPB	DPB	#NULL!	#NULL!	#NULL!	#NULL!	#NULL!	infecciÃ³n	tuberculoso	no	no	no	pequeÃ±o	no	negativa	no	no	no	no	no	27200	no	29	64	si	si	7.4	5.8	si	si	1193	no	no	83	no	no	65	3.4	no	si	no	no	no
CHUS	CHUS	mujer	si	70	si	DPB	#NULL!	DPB	#NULL!	#NULL!	#NULL!	#NULL!	#NULL!	no infecciÃ³n	no neoplasico	no	no	no	mediano	no	negativa	no	no	no	no	no	28300	si	59	5	si	si	7.8	4	no	si	419	si	si	152	si	si	7	2.5	si	si	no	no	no
CHUVI	CHUVI	mujer	no	64	no	DPB	#NULL!	DPB	#NULL!	#NULL!	#NULL!	#NULL!	#NULL!	no infecciÃ³n	miscelanea	no	no	no	mediano	no	negativa	no	no	no	no	no	29500	si	70	30	si	si	7.46	4.5	no	no	301	si	si	127	no	no	25	2.3	si	no	no	no	no
CHUVI	CHUVI	hombre	no	58	no	#NULL!	DPB	DPB	#NULL!	#NULL!	#NULL!	#NULL!	#NULL!	infecciÃ³n	tuberculoso	no	#NULL!	#NULL!	mediano	no	negativa	no	no	no	no	no	30000	no	10	90	no	no	7.19	5.24	si	si	2261	no	no	13	no	no	126.5	2.47	no	no	si	no	no
CHUVI	CHUVI	hombre	si	78	si	DPB	#NULL!	DPB	#NULL!	#NULL!	#NULL!	#NULL!	#NULL!	no infecciÃ³n	no neoplasico	no	no	no	mediano	no	negativa	no	no	no	no	no	31000	no	2	98	#NULL!	#NULL!	#NULL!	5.75	no	no	239	si	si	136	no	si	23.9	1.85	si	si	no	si	si
CHUS	CHUS	mujer	no	62	no	#NULL!	DPB	DPB	#NULL!	#NULL!	#NULL!	#NULL!	#NULL!	infecciÃ³n	paraneumonico	no	si	si	pequeÃ±o	no	negativa	no	no	no	no	no	33500	no	20	10	si	si	7.8	2.4	si	si	597	si	si	110	si	si	15	1.3	si	no	no	no	no
CHUVI	CHUVI	hombre	si	76	si	#NULL!	DPB	DPB	#NULL!	#NULL!	#NULL!	#NULL!	#NULL!	infecciÃ³n	paraneumonico	no	ex	si	mediano	no	negativa	no	no	no	no	no	35900	no	50	90	no	no	7.18	5.4	si	si	2005	no	si	96	no	no	101	2.4	si	no	no	no	no
CHUS	CHUS	hombre	si	65	no	#NULL!	DPB	DPB	#NULL!	#NULL!	#NULL!	#NULL!	#NULL!	infecciÃ³n	paraneumonico	no	si	si	pequeÃ±o	no	negativa	no	no	no	no	no	39200	si	57	26	si	si	7.45	4.8	no	si	390	no	no	74	si	si	22	2	si	no	no	no	no
CHUVI	CHUVI	hombre	si	73	si	#NULL!	DPB	DPB	#NULL!	#NULL!	#NULL!	#NULL!	#NULL!	infecciÃ³n	tuberculoso	si	ex	si	pequeÃ±o	no	negativa	no	no	no	no	no	42100	no	3	97	si	no	7.35	5.18	si	si	1338	no	no	58	no	no	165	2.6	si	no	si	no	no
CHUVI	CHUVI	hombre	si	72	si	#NULL!	DPB	DPB	#NULL!	#NULL!	#NULL!	#NULL!	#NULL!	infecciÃ³n	paraneumonico	no	no	no	mediano	no	negativa	no	no	no	no	no	42900	no	35	65	si	no	7.39	2.8	si	si	678	si	si	123	si	si	21	1.5	no	si	si	no	no
CHUS	CHUS	hombre	no	51	no	DPB	#NULL!	DPB	#NULL!	#NULL!	#NULL!	#NULL!	#NULL!	no infecciÃ³n	miscelanea	no	si	si	pequeÃ±o	no	negativa	no	no	no	no	no	43300	no	38	34	si	no	7.38	5.2	si	si	599	no	si	99	no	si	24	3.2	si	si	si	no	no
CHUVI	CHUVI	hombre	no	22	no	#NULL!	DPB	DPB	#NULL!	#NULL!	#NULL!	#NULL!	#NULL!	infecciÃ³n	tuberculoso	no	no	no	pequeÃ±o	no	negativa	no	no	no	no	no	44200	no	0	100	si	no	7.33	4.68	si	si	1358	no	no	62	no	no	111.4	2.4	no	si	si	no	no
CHUVI	CHUVI	hombre	si	82	si	DPB	#NULL!	DPB	#NULL!	#NULL!	#NULL!	#NULL!	#NULL!	no infecciÃ³n	no neoplasico	no	ex	si	pequeÃ±o	no	negativa	no	no	no	no	no	45500	no	6	87	si	si	7.4	5.11	si	si	1688	si	si	109	no	no	40.1	2.27	si	no	si	no	no
CHUVI	CHUVI	mujer	si	79	si	#NULL!	DPB	DPB	#NULL!	#NULL!	#NULL!	#NULL!	#NULL!	infecciÃ³n	paraneumonico	no	no	no	mediano	no	negativa	no	no	no	no	no	46100	no	33	67	no	no	6.95	4.59	si	si	770	no	no	69	si	si	20.6	2.07	si	si	si	no	no
CHUVI	CHUVI	hombre	no	50	no	#NULL!	DPB	DPB	#NULL!	#NULL!	#NULL!	#NULL!	#NULL!	infecciÃ³n	tuberculoso	si	si	si	mediano	no	negativa	no	no	no	no	no	49300	no	39	61	no	no	7.13	3.38	si	si	2367	no	no	5	no	no	118.7	1.12	si	no	si	si	si
CHUVI	CHUVI	mujer	no	52	no	DPB	#NULL!	DPB	#NULL!	#NULL!	#NULL!	#NULL!	#NULL!	no infecciÃ³n	miscelanea	no	no	no	pequeÃ±o	no	negativa	no	no	no	no	no	51600	no	40	44	si	si	7.42	4.76	si	si	500	no	no	75	si	si	22.7	2.54	no	si	si	no	no
CHUVI	CHUVI	mujer	no	38	no	#NULL!	DPB	DPB	#NULL!	#NULL!	#NULL!	#NULL!	#NULL!	infecciÃ³n	tuberculoso	no	no	no	mediano	no	negativa	no	no	no	no	no	51800	no	3	97	no	no	7.25	4.61	si	si	857	no	no	26	no	no	92.6	2.35	no	si	no	no	no
CHUVI	CHUVI	mujer	no	52	no	DPB	#NULL!	DPB	#NULL!	#NULL!	#NULL!	#NULL!	#NULL!	no infecciÃ³n	miscelanea	no	ex	si	pequeÃ±o	no	negativa	no	no	no	no	no	53700	no	16	79	no	no	7.12	5.38	si	si	5125	no	no	23	no	no	56.5	1.83	no	no	no	no	no
CHUVI	CHUVI	mujer	no	49	no	#NULL!	DPB	DPB	#NULL!	#NULL!	#NULL!	#NULL!	#NULL!	infecciÃ³n	paraneumonico	no	no	no	mediano	no	negativa	no	no	no	no	no	55500	no	20	77	si	si	7.4	5.17	si	si	998	no	no	83	si	si	20.8	3	no	si	no	no	no
CHUVI	CHUVI	hombre	si	78	si	DPB	#NULL!	DPB	#NULL!	#NULL!	#NULL!	#NULL!	#NULL!	no infecciÃ³n	no neoplasico	no	no	no	mediano	no	negativa	no	no	no	no	no	57600	no	1	97	no	no	7.28	3.57	si	si	480	no	no	67	no	si	23.3	1.63	si	si	no	no	no
CHUS	CHUS	hombre	no	44	no	#NULL!	DPB	DPB	#NULL!	#NULL!	#NULL!	#NULL!	#NULL!	infecciÃ³n	paraneumonico	no	si	si	mediano	no	negativa	no	no	no	no	no	58100	si	73	#NULL!	#NULL!	#NULL!	#NULL!	3.8	si	si	1350	no	no	16	no	no	73	1.9	si	no	si	no	no
CHUVI	CHUVI	hombre	no	64	no	#NULL!	DPB	DPB	#NULL!	#NULL!	#NULL!	#NULL!	#NULL!	infecciÃ³n	paraneumonico	no	si	si	grande/masivo	si	negativa	no	no	no	no	no	61600	si	99	1	no	no	6.8	5.14	si	si	19652	no	no	8	no	no	128.2	1.4	si	no	no	no	no
Otros	HSCSP	mujer	no	51	no	#NULL!	DPB	DPB	#NULL!	#NULL!	#NULL!	#NULL!	#NULL!	infecciÃ³n	paraneumonico	no	no	si	mediano	no	negativa	no	no	no	no	no	61900	si	52	46	no	no	7.2	#NULL!	no	si	406	si	si	918	si	si	17.4	#NULL!	si	si	no	no	no
Otros	CAULE	mujer	si	67	no	#NULL!	DPB	DPB	#NULL!	#NULL!	#NULL!	#NULL!	#NULL!	infecciÃ³n	paraneumonico	no	si	si	pequeÃ±o	no	negativa	no	no	no	no	no	63800	no	46	54	si	si	7.57	2.2	no	no	269	si	si	103	si	si	18	#NULL!	si	si	no	no	no
CHUVI	CHUVI	hombre	no	36	no	#NULL!	DPB	DPB	#NULL!	#NULL!	#NULL!	#NULL!	#NULL!	infecciÃ³n	tuberculoso	no	si	si	pequeÃ±o	no	negativa	no	no	no	no	no	64300	no	23	71	si	no	7.35	5.23	si	si	1557	no	no	66	no	no	117.6	2.87	no	si	no	si	si
CHUS	CHUS	hombre	si	85	si	#NULL!	DPB	DPB	#NULL!	#NULL!	#NULL!	#NULL!	#NULL!	infecciÃ³n	paraneumonico	no	no	no	mediano	no	negativa	no	no	no	no	no	64600	si	80	13	no	no	7.32	4.6	si	si	823	no	si	92	si	si	22	2.7	no	si	si	no	no
CHUVI	CHUVI	mujer	no	38	no	#NULL!	DPB	DPB	#NULL!	#NULL!	#NULL!	#NULL!	#NULL!	infecciÃ³n	paraneumonico	no	no	no	mediano	no	negativa	no	no	no	no	no	65100	si	76	23	si	no	7.38	4.05	si	si	1059	no	no	79	si	si	21.5	1.65	no	no	no	no	no
CHUVI	CHUVI	hombre	si	67	no	DPB	#NULL!	DPB	#NULL!	#NULL!	#NULL!	#NULL!	#NULL!	no infecciÃ³n	no neoplasico	si	ex	si	mediano	no	negativa	no	no	no	no	no	67200	si	67	33	si	no	7.33	5.16	si	si	773	si	si	134	no	no	25.8	2.29	no	no	no	no	no
CHUVI	CHUVI	hombre	si	73	si	#NULL!	DPB	DPB	#NULL!	#NULL!	#NULL!	#NULL!	#NULL!	infecciÃ³n	paraneumonico	si	ex	si	mediano	no	negativa	no	no	no	no	no	67700	no	#NULL!	#NULL!	si	si	7.49	4.5	si	si	604	si	si	245	no	no	28	2.2	si	no	si	no	no
CHUVI	CHUVI	hombre	no	38	no	DPB	#NULL!	DPB	#NULL!	#NULL!	#NULL!	#NULL!	#NULL!	no infecciÃ³n	miscelanea	si	si	si	mediano	no	negativa	no	no	no	no	no	72400	no	44	56	si	no	7.35	4.19	si	si	1425	no	no	76	no	no	34.3	1.98	no	no	no	no	no
CHUS	CHUS	hombre	no	25	no	#NULL!	DPB	DPB	#NULL!	#NULL!	#NULL!	#NULL!	#NULL!	infecciÃ³n	tuberculoso	no	si	si	pequeÃ±o	no	negativa	no	no	no	no	no	73000	no	21	75	no	no	7.31	5.3	si	si	2691	no	no	48	no	no	74	3.3	no	si	si	no	no
CHUVI	CHUVI	mujer	no	50	no	DPB	#NULL!	DPB	#NULL!	#NULL!	#NULL!	#NULL!	#NULL!	no infecciÃ³n	miscelanea	si	no	no	mediano	no	negativa	no	no	no	no	no	78400	no	17	83	si	si	7.41	4.9	si	si	874	no	si	98	si	si	19.4	2.5	si	si	no	no	#NULL!
CHUVI	CHUVI	hombre	no	44	no	#NULL!	DPB	DPB	#NULL!	#NULL!	#NULL!	#NULL!	#NULL!	infecciÃ³n	tuberculoso	no	si	si	grande/masivo	si	negativa	no	no	no	no	no	89200	no	#NULL!	#NULL!	no	no	7.22	4.41	si	si	1620	no	no	43	no	no	89.1	1.69	no	no	si	si	si
Otros	CHUA	mujer	si	86	si	#NULL!	DPB	DPB	#NULL!	#NULL!	#NULL!	#NULL!	#NULL!	infecciÃ³n	paraneumonico	no	no	no	mediano	no	negativa	no	no	no	no	no	96600	si	55	45	no	no	7.28	2.6	si	si	559	no	no	68	si	si	20	1.1	si	si	si	no	no
Otros	CHUA	mujer	si	70	si	DPB	#NULL!	DPB	#NULL!	#NULL!	#NULL!	#NULL!	#NULL!	no infecciÃ³n	no neoplasico	no	no	no	mediano	no	negativa	no	no	no	no	no	97400	no	15	85	si	no	7.33	3.1	no	no	271	si	si	148	no	si	24	1.7	si	si	no	no	no
Otros	CHUA	hombre	no	60	no	#NULL!	DPB	DPB	#NULL!	#NULL!	#NULL!	#NULL!	#NULL!	infecciÃ³n	paraneumonico	no	no	no	mediano	no	negativa	no	no	no	no	no	98100	si	53	47	si	no	7.33	5.2	no	no	290	si	si	190	si	si	21	#NULL!	si	si	no	no	no
CHUVI	CHUVI	mujer	si	86	si	DPB	#NULL!	DPB	#NULL!	#NULL!	#NULL!	#NULL!	#NULL!	no infecciÃ³n	miscelanea	no	no	no	mediano	no	negativa	no	no	no	no	no	100000	no	30	63	#NULL!	#NULL!	#NULL!	5.5	si	si	672	si	si	176	no	no	27.7	2.21	si	no	si	no	no
CHUVI	CHUVI	mujer	no	20	no	DPB	#NULL!	DPB	#NULL!	#NULL!	#NULL!	#NULL!	#NULL!	no infecciÃ³n	miscelanea	si	no	no	pequeÃ±o	no	negativa	no	no	no	no	no	100000	si	60	40	si	no	7.33	3.36	si	si	1301	no	no	57	no	no	35.1	1.25	no	no	no	no	no
CHUS	CHUS	hombre	si	69	si	DPB	#NULL!	DPB	#NULL!	#NULL!	#NULL!	#NULL!	#NULL!	no infecciÃ³n	no neoplasico	no	no	no	pequeÃ±o	no	negativa	no	no	no	no	no	100000	no	26	55	no	no	7.31	4.64	si	si	781	no	no	73	no	no	31	2.7	no	si	no	no	no
CHUS	CHUS	hombre	no	53	no	DPB	#NULL!	DPB	#NULL!	#NULL!	#NULL!	#NULL!	#NULL!	no infecciÃ³n	no neoplasico	no	si	si	grande/masivo	si	negativa	no	no	no	no	no	100000	no	4	80	si	no	7.38	5.88	no	no	291	si	si	124	no	no	34	3.4	si	no	si	no	no
CHUS	CHUS	hombre	no	31	no	DPB	#NULL!	DPB	#NULL!	#NULL!	#NULL!	#NULL!	#NULL!	no infecciÃ³n	miscelanea	no	si	si	pequeÃ±o	no	negativa	no	no	no	no	no	100000	no	50	12	si	si	7.45	2.7	si	si	891	no	no	88	si	si	20	1.5	si	no	no	no	no
CHUVI	CHUVI	hombre	si	68	si	#NULL!	DPB	DPB	#NULL!	#NULL!	#NULL!	#NULL!	#NULL!	infecciÃ³n	paraneumonico	si	si	si	pequeÃ±o	no	negativa	no	no	no	no	no	100000	si	68	32	no	no	7.25	5.03	si	si	794	no	no	79	no	si	23.6	1.95	si	si	no	no	no
CHUVI	CHUVI	hombre	no	45	no	#NULL!	DPB	DPB	#NULL!	#NULL!	#NULL!	#NULL!	#NULL!	infecciÃ³n	paraneumonico	no	ex	si	mediano	no	negativa	no	no	no	no	no	100000	no	23	65	no	no	7.09	5.74	si	si	1702	no	no	40	no	no	47	2.68	no	si	si	no	no
CHUVI	CHUVI	mujer	no	56	no	#NULL!	DPB	DPB	#NULL!	#NULL!	#NULL!	#NULL!	#NULL!	infecciÃ³n	paraneumonico	si	ex	si	mediano	no	negativa	no	no	no	no	no	100000	no	5	21	no	no	7.17	6.24	si	si	8510	no	no	4	no	no	90.3	2.81	si	si	no	no	no
CHUVI	CHUVI	hombre	no	46	no	#NULL!	DPB	DPB	#NULL!	#NULL!	#NULL!	#NULL!	#NULL!	infecciÃ³n	paraneumonico	no	ex	si	pequeÃ±o	no	negativa	no	no	no	no	no	100000	si	90	10	no	no	7.26	5.38	si	si	899	no	no	69	no	si	23.6	2.63	si	si	si	no	no
CHUVI	CHUVI	hombre	no	52	no	#NULL!	DPB	DPB	#NULL!	#NULL!	#NULL!	#NULL!	#NULL!	infecciÃ³n	paraneumonico	no	ex	si	mediano	no	negativa	no	no	no	no	no	100000	si	91	1	no	no	6.85	5.76	si	si	1916	si	si	137	no	no	40.5	2.95	si	si	si	si	no
CHUVI	CHUVI	mujer	no	37	no	#NULL!	DPB	DPB	#NULL!	#NULL!	#NULL!	#NULL!	#NULL!	infecciÃ³n	paraneumonico	no	no	no	pequeÃ±o	no	negativa	no	no	no	no	no	100000	si	63	35	no	no	7.27	5.7	si	si	814	no	si	97	no	no	36.5	2.52	no	si	si	no	no
CHUVI	CHUVI	hombre	no	51	no	#NULL!	DPB	DPB	#NULL!	#NULL!	#NULL!	#NULL!	#NULL!	infecciÃ³n	paraneumonico	no	si	si	mediano	no	negativa	no	no	no	no	no	100000	si	75	25	no	no	7.21	5.12	si	si	1832	si	si	133	no	si	23.3	2.23	no	si	si	si	no
CHUVI	CHUVI	mujer	no	42	no	#NULL!	DPB	DPB	#NULL!	#NULL!	#NULL!	#NULL!	#NULL!	infecciÃ³n	paraneumonico	no	no	no	grande/masivo	si	negativa	no	no	no	no	no	100000	si	55	45	no	no	6.8	4.6	si	si	1566	no	no	3	no	no	25.5	2.2	no	si	no	no	no
CHUVI	CHUVI	mujer	si	67	no	#NULL!	DPB	DPB	#NULL!	#NULL!	#NULL!	#NULL!	#NULL!	infecciÃ³n	paraneumonico	no	no	no	mediano	no	negativa	no	no	no	no	no	100000	si	87	17	no	no	6.98	4.5	si	si	1598	#NULL!	#NULL!	#NULL!	no	no	26.2	#NULL!	no	si	si	no	no
CHUVI	CHUVI	mujer	no	64	no	#NULL!	DPB	DPB	#NULL!	#NULL!	#NULL!	#NULL!	#NULL!	infecciÃ³n	paraneumonico	no	ex	si	mediano	no	negativa	no	no	no	no	no	100000	si	83	17	si	si	7.45	3.2	si	si	1186	no	no	75	no	no	42.1	1.2	si	si	si	no	no
CHUVI	CHUVI	mujer	no	47	no	#NULL!	DPB	DPB	#NULL!	#NULL!	#NULL!	#NULL!	#NULL!	infecciÃ³n	paraneumonico	no	si	si	pequeÃ±o	no	negativa	no	no	no	no	no	100000	si	80	20	si	si	7.44	5.4	si	si	1153	no	no	80	no	no	50	2.8	no	si	si	no	no
CHUVI	CHUVI	hombre	no	21	no	#NULL!	DPB	DPB	#NULL!	#NULL!	#NULL!	#NULL!	#NULL!	infecciÃ³n	tuberculoso	no	si	si	mediano	no	negativa	no	no	no	no	no	100000	no	15	85	si	no	7.37	5.8	si	si	974	no	no	84	no	no	148.6	3.1	no	si	no	no	no
CHUVI	CHUVI	hombre	si	76	si	#NULL!	DPB	DPB	#NULL!	#NULL!	#NULL!	#NULL!	#NULL!	infecciÃ³n	paraneumonico	si	no	no	mediano	no	negativa	no	no	no	no	no	100000	no	45	55	no	no	6.81	4.5	si	si	1994	no	no	1	no	no	39.6	1.7	si	no	no	no	no
CHUVI	CHUVI	mujer	si	83	si	#NULL!	DPB	DPB	#NULL!	#NULL!	#NULL!	#NULL!	#NULL!	infecciÃ³n	paraneumonico	no	no	no	pequeÃ±o	no	negativa	no	no	no	no	no	100000	si	94	6	no	no	6.97	3.6	si	si	1571	si	si	219	no	no	49	1.8	no	si	no	no	no
CHUVI	CHUVI	hombre	si	65	no	#NULL!	DPB	DPB	#NULL!	#NULL!	#NULL!	#NULL!	#NULL!	infecciÃ³n	paraneumonico	no	no	no	pequeÃ±o	no	negativa	no	no	no	no	no	100000	si	87	13	no	no	7.1	4.5	no	no	131	no	no	9	no	no	137.8	2.3	si	si	si	si	no
CHUVI	CHUVI	mujer	no	54	no	#NULL!	DPB	DPB	#NULL!	#NULL!	#NULL!	#NULL!	#NULL!	infecciÃ³n	paraneumonico	no	no	no	mediano	no	negativa	no	no	no	no	no	100000	si	98	2	no	no	6.8	5.5	si	si	3636	no	no	2	no	no	60	2.3	si	si	si	no	no
CHUVI	CHUVI	mujer	no	42	no	#NULL!	DPB	DPB	#NULL!	#NULL!	#NULL!	#NULL!	#NULL!	infecciÃ³n	paraneumonico	no	si	si	pequeÃ±o	no	negativa	no	no	no	no	no	100000	si	81	17	no	no	7.25	5.8	si	si	1671	#NULL!	#NULL!	#NULL!	no	no	95	3.1	no	si	no	no	no
CHUVI	CHUVI	hombre	si	72	si	#NULL!	DPB	DPB	#NULL!	#NULL!	#NULL!	#NULL!	#NULL!	infecciÃ³n	paraneumonico	no	ex	si	pequeÃ±o	no	negativa	no	no	no	no	no	100000	si	77	23	no	no	6.8	3.9	si	si	3393	no	no	4	no	no	106	1.7	si	si	si	no	no
CHUVI	CHUVI	mujer	no	33	no	#NULL!	DPB	DPB	#NULL!	#NULL!	#NULL!	#NULL!	#NULL!	infecciÃ³n	paraneumonico	no	no	no	grande/masivo	si	negativa	no	no	no	no	no	100000	si	77	23	no	no	6.81	5.1	si	si	7306	no	no	5	no	no	69	2	si	si	si	no	no
CHUVI	CHUVI	hombre	si	71	si	#NULL!	DPB	DPB	#NULL!	#NULL!	#NULL!	#NULL!	#NULL!	infecciÃ³n	paraneumonico	no	no	no	grande/masivo	si	negativa	no	no	no	no	no	100000	no	30	70	no	no	6.81	4.2	#NULL!	#NULL!	#NULL!	no	no	39	no	no	63.4	1.5	no	si	no	no	no
CHUS	CHUS	hombre	no	37	no	#NULL!	DPB	DPB	#NULL!	#NULL!	#NULL!	#NULL!	#NULL!	infecciÃ³n	paraneumonico	no	si	si	grande/masivo	si	negativa	no	no	no	no	no	100000	no	#NULL!	45	si	si	7.5	5.2	si	si	666	si	si	196	no	no	51	2.3	si	si	no	no	no
CHUS	CHUS	mujer	si	73	si	#NULL!	DPB	DPB	#NULL!	#NULL!	#NULL!	#NULL!	#NULL!	infecciÃ³n	paraneumonico	no	no	no	pequeÃ±o	no	negativa	no	no	no	no	no	100000	si	83	10	si	si	7.44	#NULL!	si	si	1373	#NULL!	#NULL!	#NULL!	no	no	25	2	si	no	no	no	no
CHUS	CHUS	hombre	no	59	no	#NULL!	DPB	DPB	#NULL!	#NULL!	#NULL!	#NULL!	#NULL!	infecciÃ³n	paraneumonico	no	si	si	mediano	no	negativa	no	no	no	no	no	100000	si	88	2	no	no	6.15	5.6	si	si	1025	#NULL!	#NULL!	#NULL!	no	no	29	3.1	si	si	si	si	no
CHUS	CHUS	hombre	no	60	no	#NULL!	DPB	DPB	#NULL!	#NULL!	#NULL!	#NULL!	#NULL!	infecciÃ³n	paraneumonico	no	si	si	pequeÃ±o	no	negativa	no	no	no	no	no	100000	si	89	11	no	no	7.21	4.4	si	si	1681	no	no	88	si	si	23	2.9	no	si	no	no	no
CHUS	CHUS	hombre	no	60	no	#NULL!	DPB	DPB	#NULL!	#NULL!	#NULL!	#NULL!	#NULL!	infecciÃ³n	paraneumonico	no	si	si	mediano	no	negativa	no	no	no	no	no	100000	si	84	8	si	no	7.34	5.7	si	si	2533	no	no	71	no	no	51	2.5	si	si	si	no	no
CHUS	CHUS	hombre	si	80	si	#NULL!	DPB	DPB	#NULL!	#NULL!	#NULL!	#NULL!	#NULL!	infecciÃ³n	paraneumonico	no	si	si	mediano	no	negativa	no	no	no	no	no	100000	si	70	29	si	no	7.38	2.9	si	si	785	si	si	103	si	si	23	1.7	si	si	no	no	no
CHUS	CHUS	hombre	no	21	no	#NULL!	DPB	DPB	#NULL!	#NULL!	#NULL!	#NULL!	#NULL!	infecciÃ³n	paraneumonico	no	no	no	mediano	no	negativa	no	no	no	no	no	100000	si	88	10	no	no	6.2	5.4	si	si	1179	no	no	1	si	si	14	3.4	si	si	no	no	no
CHUS	CHUS	hombre	no	44	no	#NULL!	DPB	DPB	#NULL!	#NULL!	#NULL!	#NULL!	#NULL!	infecciÃ³n	paraneumonico	no	si	si	mediano	no	negativa	no	no	no	no	no	100000	no	7	82	no	no	7.09	6.1	si	si	1711	no	no	25	no	no	36	2.7	no	si	si	no	no
Otros	CHUA	hombre	no	51	no	#NULL!	DPB	DPB	#NULL!	#NULL!	#NULL!	#NULL!	#NULL!	infecciÃ³n	paraneumonico	no	no	no	pequeÃ±o	no	negativa	no	no	no	no	no	100000	si	90	10	no	no	7	4.9	si	si	1439	no	no	49	no	no	36	2	no	si	si	no	no
Otros	CAULE	hombre	si	77	si	#NULL!	DPB	DPB	#NULL!	#NULL!	#NULL!	#NULL!	#NULL!	infecciÃ³n	paraneumonico	no	ex	si	mediano	no	negativa	no	no	no	no	no	100000	si	95	5	no	no	6.33	5.3	si	si	3339	#NULL!	#NULL!	#NULL!	no	no	81	#NULL!	si	si	si	no	no
Otros	HSCSP	hombre	no	43	no	#NULL!	DPB	DPB	#NULL!	#NULL!	#NULL!	#NULL!	#NULL!	infecciÃ³n	paraneumonico	no	no	no	mediano	no	negativa	no	no	no	no	no	100000	si	63	37	no	no	7.2	5.54	si	si	3104	no	no	61.2	si	si	14	3.12	si	si	no	no	no
[truncated: 5 more columns]
